# Supplementary material for: Sex-Specific Transcriptome Signatures in Pacific Oyster Hemolymph
Source: Genes (Basel). 2025 Aug 30;16(9):1033. doi: 10.3390/genes16091033 (PMC12469842; doi:10.3390/genes16091033)
Supplement: Supplementary file 1 [file genes-16-01033-s001.zip]

Archive with 13 entries (13 files):
- FigS1.jpg
- FigS2.pdf
- FigS3.pdf
- FigS4.jpg
- FigS5.jpg
- FigS6.pdf
- FigS7.pdf
- FigS8.pdf
- TableS1.xlsx
- TableS2.xlsx
- TableS3xlsx.xlsx
- TableS4.xlsx
- TableS5.xlsx
