# Supplementary material for: Sex-Specific Transcriptome Signatures in Pacific Oyster Hemolymph
Source: Genes (Basel). 2025 Aug 30;16(9):1033. doi: 10.3390/genes16091033 (PMC12469842; doi:10.3390/genes16091033)
Supplement: Supplementary file 1 [file genes-16-01033-s001.zip › TableS1.xlsx]

## Sheet: Supp Table S1
Table 1. Summary statistics of 38 hemolymph samples used in this study. Ten individual oysters (5 males, 5 females) were sampled four times during the period of gametogenesis. Two females failed library prep from T0 were not included.
Stage	Sample ID	Sex	Total reads	Mapped Reads	Mapped Reads (%)
T0	629A	F	27916427	2.34414e+07	0.8397
	633A	M	39638861	3.22502e+07	0.8136
	635A	F	33415464	2.73205e+07	0.8176
	638A	M	30233871	2.58862e+07	0.8562
	642A	M	32726374	2.65149e+07	0.8102
	649A	F	28296779	2.27619e+07	0.8044
	650A	M	28812646	2.36523e+07	0.8209
	655A	M	35474261	2.7113e+07	0.7643
T1	629B	F	37868355	3.10861e+07	0.8209
	633B	M	36943065	2.9052e+07	0.7864
	634B	F	38360264	3.07726e+07	0.8022
	635B	F	47778824	3.77644e+07	0.7904
	637B	F	36039960	2.90842e+07	0.807
	638B	M	31149232	2.45643e+07	0.7886
	642B	M	32752647	2.57469e+07	0.7861
	649B	F	31327354	2.45074e+07	0.7823
	650B	M	30891176	2.52196e+07	0.8164
	655B	M	46359013	3.57382e+07	0.7709
T2	629C	F	47313087	3.83662e+07	0.8109
	633C	M	32257714	2.56159e+07	0.7941
	634C	F	26767597	2.10607e+07	0.7868
	635C	F	33444995	2.71038e+07	0.8104
	637C	F	32535935	2.61784e+07	0.8046
	638C	M	27750649	2.20451e+07	0.7944
	642C	M	32888821	2.63933e+07	0.8025
	649C	F	33047224	2.62494e+07	0.7943
	650C	M	31890510	2.59366e+07	0.8133
	655C	M	32074628	2.56597e+07	0.8
T3	629D	F	29338834	2.41752e+07	0.824
	633D	M	28531334	2.31674e+07	0.812
	634D	F	31150837	2.5715e+07	0.8255
	635D	F	31796599	2.58697e+07	0.8136
	637D	F	27680171	2.25676e+07	0.8153
	638D	M	28593862	2.34727e+07	0.8209
	642D	M	31236954	2.56643e+07	0.8216
	649D	F	31283137	2.61777e+07	0.8368
	650D	M	31753097	2.54533e+07	0.8016
	655D	M	33818726	2.76265e+07	0.8169
