# Supplementary material for: Sex-Specific Transcriptome Signatures in Pacific Oyster Hemolymph
Source: Genes (Basel). 2025 Aug 30;16(9):1033. doi: 10.3390/genes16091033 (PMC12469842; doi:10.3390/genes16091033)
Supplement: Supplementary file 1 [file genes-16-01033-s001.zip › TableS2.xlsx]

## Sheet: READ ME
Each sheet is the output from Gene Ontology enrichment analysis by topGO (see "Materials and Methods"), using significant differentially expressed genes between samples of the same sex, between two adjacent time points. For example, "F_T1_v_T0_Up", has the significant Gene Ontology discovered using genes that were upregulated between T0 and T1 for female samples.

## Sheet: F_T1_v_T0_Up
GO.ID	Term	Annotated	Significant	Expected	classicFisher
GO:0007049	cell cycle	308	77	16.5	1.7e-30
GO:0022402	cell cycle process	262	70	14.03	8.9e-30
GO:0000278	mitotic cell cycle	132	42	7.07	1.3e-21
GO:1903047	mitotic cell cycle process	116	36	6.21	2.5e-18
GO:0000280	nuclear division	60	23	3.21	1.8e-14
GO:0007059	chromosome segregation	57	22	3.05	5.5e-14
GO:0048285	organelle fission	75	24	4.02	5e-13
GO:0044770	cell cycle phase transition	85	23	4.55	7.1e-11
GO:0140014	mitotic nuclear division	30	14	1.61	9.9e-11
GO:0006260	DNA replication	110	26	5.89	1.1e-10
GO:0098813	nuclear chromosome segregation	48	17	2.57	2e-10
GO:0051276	chromosome organization	165	32	8.84	2.2e-10
GO:0034508	centromere complex assembly	12	9	0.64	6.8e-10
GO:0000070	mitotic sister chromatid segregation	26	12	1.39	2.6e-09
GO:0000819	sister chromatid segregation	32	13	1.71	3.8e-09
GO:0006457	protein folding	216	34	11.57	1.7e-08
GO:0006261	DNA-templated DNA replication	93	20	4.98	8.5e-08
GO:0010564	regulation of cell cycle process	94	20	5.03	1e-07
GO:0010948	negative regulation of cell cycle proces...	51	14	2.73	3e-07
GO:0045786	negative regulation of cell cycle	51	14	2.73	3e-07
GO:0044772	mitotic cell cycle phase transition	44	13	2.36	3.1e-07
GO:0051604	protein maturation	278	37	14.89	3.5e-07
GO:0032481	positive regulation of type I interferon...	8	6	0.43	6e-07
GO:0051726	regulation of cell cycle	125	22	6.69	7.9e-07
GO:0006259	DNA metabolic process	658	66	35.24	8.8e-07
GO:0065004	protein-DNA complex assembly	48	13	2.57	9.5e-07
GO:0051321	meiotic cell cycle	50	13	2.68	1.6e-06
GO:0032479	regulation of type I interferon producti...	9	6	0.48	1.7e-06
GO:0032606	type I interferon production	9	6	0.48	1.7e-06
GO:1901988	negative regulation of cell cycle phase ...	44	12	2.36	2.3e-06
GO:1903046	meiotic cell cycle process	44	12	2.36	2.3e-06
GO:0051382	kinetochore assembly	6	5	0.32	2.5e-06
GO:0051383	kinetochore organization	6	5	0.32	2.5e-06
GO:0000075	cell cycle checkpoint signaling	38	11	2.04	3.2e-06
GO:0051240	positive regulation of multicellular org...	25	9	1.34	3.3e-06
GO:0033260	nuclear DNA replication	10	6	0.54	4.1e-06
GO:0044786	cell cycle DNA replication	10	6	0.54	4.1e-06
GO:0030261	chromosome condensation	11	6	0.59	8.6e-06
GO:0006270	DNA replication initiation	16	7	0.86	9.3e-06
GO:0006310	DNA recombination	59	13	3.16	1.1e-05
GO:0071824	protein-DNA complex organization	203	27	10.87	1.3e-05
GO:0001819	positive regulation of cytokine producti...	12	6	0.64	1.6e-05
GO:1901987	regulation of cell cycle phase transitio...	61	13	3.27	1.7e-05
GO:0140013	meiotic nuclear division	30	9	1.61	1.8e-05
GO:0006281	DNA repair	223	28	11.94	2.6e-05
GO:0006974	DNA damage response	297	34	15.91	2.8e-05
GO:0016567	protein ubiquitination	618	58	33.1	2.8e-05
GO:0001816	cytokine production	13	6	0.7	2.9e-05
GO:0001817	regulation of cytokine production	13	6	0.7	2.9e-05
GO:0051255	spindle midzone assembly	5	4	0.27	3.9e-05
GO:0051310	metaphase chromosome alignment	5	4	0.27	3.9e-05
GO:0051053	negative regulation of DNA metabolic pro...	9	5	0.48	4.6e-05
GO:0051225	spindle assembly	9	5	0.48	4.6e-05
GO:0051052	regulation of DNA metabolic process	20	7	1.07	5.2e-05
GO:0036297	interstrand cross-link repair	15	6	0.8	7.7e-05
GO:0033554	cellular response to stress	378	39	20.24	7.7e-05
GO:0032446	protein modification by small protein co...	647	58	34.65	9.9e-05
GO:0007051	spindle organization	22	7	1.18	0.0001
GO:1902969	mitotic DNA replication	6	4	0.32	0.00011
GO:0035825	homologous recombination	16	6	0.86	0.00012
GO:0140527	reciprocal homologous recombination	16	6	0.86	0.00012
GO:0043687	post-translational protein modification	753	65	40.33	0.00012
GO:0070647	protein modification by small protein co...	753	65	40.33	0.00012
GO:0051239	regulation of multicellular organismal p...	64	12	3.43	0.00013
GO:0009162	deoxyribonucleoside monophosphate metabo...	11	5	0.59	0.00015
GO:0031570	DNA integrity checkpoint signaling	31	8	1.66	0.00017
GO:0006275	regulation of DNA replication	7	4	0.37	0.00025
GO:0006298	mismatch repair	7	4	0.37	0.00025
GO:0009157	deoxyribonucleoside monophosphate biosyn...	7	4	0.37	0.00025
GO:0051231	spindle elongation	7	4	0.37	0.00025
GO:0051303	establishment of chromosome localization	7	4	0.37	0.00025
GO:0090307	mitotic spindle assembly	7	4	0.37	0.00025
GO:0019953	sexual reproduction	102	15	5.46	0.00035
GO:0044839	cell cycle G2/M phase transition	19	6	1.02	0.00035
GO:0006513	protein monoubiquitination	71	12	3.8	0.00036
GO:0009263	deoxyribonucleotide biosynthetic process	13	5	0.7	0.00039
GO:0050000	chromosome localization	8	4	0.43	0.00048
GO:0000022	mitotic spindle elongation	4	3	0.21	0.00059
GO:0008156	negative regulation of DNA replication	4	3	0.21	0.00059
GO:0008608	attachment of spindle microtubules to ki...	4	3	0.21	0.00059
GO:0051256	mitotic spindle midzone assembly	4	3	0.21	0.00059
GO:0000003	reproduction	108	15	5.78	0.00065
GO:0022414	reproductive process	108	15	5.78	0.00065
GO:1902850	microtubule cytoskeleton organization in...	22	6	1.18	0.00083
GO:0000086	G2/M transition of mitotic cell cycle	9	4	0.48	0.00083
GO:0006950	response to stress	676	56	36.2	0.0009
GO:0006325	chromatin organization	174	20	9.32	0.00109
GO:0007052	mitotic spindle organization	16	5	0.86	0.00116
GO:0071526	semaphorin-plexin signaling pathway	16	5	0.86	0.00116
GO:0007204	positive regulation of cytosolic calcium...	32	7	1.71	0.00129
GO:0007131	reciprocal meiotic recombination	10	4	0.54	0.00133
GO:1902750	negative regulation of cell cycle G2/M p...	10	4	0.54	0.00133
GO:0006302	double-strand break repair	61	10	3.27	0.0014
GO:0009221	pyrimidine deoxyribonucleotide biosynthe...	5	3	0.27	0.00141
GO:0009265	2'-deoxyribonucleotide biosynthetic proc...	5	3	0.27	0.00141
GO:0031055	chromatin remodeling at centromere	5	3	0.27	0.00141
GO:0034080	CENP-A containing chromatin assembly	5	3	0.27	0.00141
GO:0046385	deoxyribose phosphate biosynthetic proce...	5	3	0.27	0.00141
GO:0051447	negative regulation of meiotic cell cycl...	5	3	0.27	0.00141
GO:0090329	regulation of DNA-templated DNA replicat...	5	3	0.27	0.00141

## Sheet: F_T1_v_T0_Down
GO.ID	Term	Annotated	Significant	Expected	classicFisher
GO:0022613	ribonucleoprotein complex biogenesis	243	73	13.51	< 1e-30
GO:0042254	ribosome biogenesis	183	60	10.18	3.4e-30
GO:0006364	rRNA processing	108	38	6.01	7e-21
GO:0016072	rRNA metabolic process	114	38	6.34	6.2e-20
GO:0034470	ncRNA processing	237	55	13.18	8.4e-20
GO:0034660	ncRNA metabolic process	309	59	17.18	7.7e-17
GO:0044085	cellular component biogenesis	744	98	41.37	2.4e-15
GO:0006396	RNA processing	477	71	26.53	4.4e-14
GO:0042273	ribosomal large subunit biogenesis	31	16	1.72	1.1e-12
GO:0001510	RNA methylation	40	13	2.22	1.4e-07
GO:0043414	macromolecule methylation	40	13	2.22	1.4e-07
GO:0022618	protein-RNA complex assembly	79	18	4.39	2.6e-07
GO:0071826	protein-RNA complex organization	82	18	4.56	4.6e-07
GO:0042274	ribosomal small subunit biogenesis	53	14	2.95	8e-07
GO:0030490	maturation of SSU-rRNA	34	11	1.89	1.3e-06
GO:0009451	RNA modification	97	19	5.39	1.4e-06
GO:0000491	small nucleolar ribonucleoprotein comple...	9	6	0.5	2.1e-06
GO:0000470	maturation of LSU-rRNA	15	7	0.83	7.1e-06
GO:0032259	methylation	149	23	8.29	8.6e-06
GO:0071840	cellular component organization or bioge...	1810	144	100.66	9.9e-06
GO:0042255	ribosome assembly	30	9	1.67	2.5e-05
GO:0030488	tRNA methylation	19	7	1.06	4.5e-05
GO:0042256	cytosolic ribosome assembly	5	4	0.28	4.6e-05
GO:0050808	synapse organization	67	13	3.73	7.1e-05
GO:0030150	protein import into mitochondrial matrix	10	5	0.56	0.00011
GO:0000492	box C/D snoRNP assembly	6	4	0.33	0.00013
GO:0016070	RNA metabolic process	1436	113	79.86	0.00014
GO:0034330	cell junction organization	73	13	4.06	0.00018
GO:0006626	protein targeting to mitochondrion	23	7	1.28	0.00018
GO:0008033	tRNA processing	85	14	4.73	0.00024
GO:0070585	protein localization to mitochondrion	26	7	1.45	0.00042
GO:0072655	establishment of protein localization to...	26	7	1.45	0.00042
GO:0006400	tRNA modification	52	10	2.89	0.00051
GO:0065003	protein-containing complex assembly	307	32	17.07	0.00051
GO:0000027	ribosomal large subunit assembly	8	4	0.44	0.00056
GO:0010467	gene expression	2088	151	116.12	0.00057
GO:0006839	mitochondrial transport	28	7	1.56	0.00069
GO:0007186	G protein-coupled receptor signaling pat...	538	48	29.92	0.00094
GO:0030322	stabilization of membrane potential	9	4	0.5	0.00096
GO:0000463	maturation of LSU-rRNA from tricistronic...	10	4	0.56	0.00153
GO:0008535	respiratory chain complex IV assembly	10	4	0.56	0.00153
GO:0031126	sno(s)RNA 3'-end processing	5	3	0.28	0.00158
GO:0043628	regulatory ncRNA 3'-end processing	5	3	0.28	0.00158
GO:0000462	maturation of SSU-rRNA from tricistronic...	24	6	1.33	0.00166
GO:0006399	tRNA metabolic process	139	17	7.73	0.00189
GO:0031167	rRNA methylation	11	4	0.61	0.00229
GO:0007005	mitochondrion organization	120	15	6.67	0.00275
GO:0016074	sno(s)RNA metabolic process	6	3	0.33	0.00302
GO:0043144	sno(s)RNA processing	6	3	0.33	0.00302
GO:0002940	tRNA N2-guanine methylation	2	2	0.11	0.00309
GO:0038063	collagen-activated tyrosine kinase recep...	2	2	0.11	0.00309
GO:0038065	collagen-activated signaling pathway	2	2	0.11	0.00309
GO:0009059	macromolecule biosynthetic process	2380	163	132.35	0.00339
GO:0044743	protein transmembrane import into intrac...	20	5	1.11	0.00407
GO:0006413	translational initiation	60	9	3.34	0.00567
GO:0017004	cytochrome complex assembly	14	4	0.78	0.00609
GO:1990542	mitochondrial transmembrane transport	22	5	1.22	0.0063
GO:0071805	potassium ion transmembrane transport	23	5	1.28	0.00768
GO:0051208	sequestering of calcium ion	8	3	0.44	0.00779
GO:0051209	release of sequestered calcium ion into ...	8	3	0.44	0.00779
GO:0051282	regulation of sequestering of calcium io...	8	3	0.44	0.00779
GO:0051283	negative regulation of sequestering of c...	8	3	0.44	0.00779
GO:0000154	rRNA modification	15	4	0.83	0.00794
GO:0022607	cellular component assembly	586	47	32.59	0.00801
GO:0000493	box H/ACA snoRNP assembly	3	2	0.17	0.00893
GO:0006171	cAMP biosynthetic process	3	2	0.17	0.00893
GO:0006189	'de novo' IMP biosynthetic process	3	2	0.17	0.00893
GO:0055064	chloride ion homeostasis	3	2	0.17	0.00893
GO:0055081	monoatomic anion homeostasis	3	2	0.17	0.00893
GO:0044249	cellular biosynthetic process	2812	185	156.38	0.00932
GO:0042026	protein refolding	16	4	0.89	0.01013
GO:0140694	non-membrane-bounded organelle assembly	77	10	4.28	0.01014
GO:1901576	organic substance biosynthetic process	2894	189	160.94	0.01136
GO:0007218	neuropeptide signaling pathway	91	11	5.06	0.01214
GO:0061061	muscle structure development	26	5	1.45	0.01308
GO:0065002	intracellular protein transmembrane tran...	26	5	1.45	0.01308
GO:0030036	actin cytoskeleton organization	144	15	8.01	0.01444
GO:0009058	biosynthetic process	2915	189	162.11	0.01474
GO:0071806	protein transmembrane transport	27	5	1.5	0.01534
GO:0140053	mitochondrial gene expression	37	6	2.06	0.01549
GO:0000387	spliceosomal snRNP assembly	18	4	1	0.01558
GO:0007416	synapse assembly	18	4	1	0.01558
GO:0033108	mitochondrial respiratory chain complex ...	18	4	1	0.01558
GO:0030029	actin filament-based process	160	16	8.9	0.01688
GO:0006188	IMP biosynthetic process	4	2	0.22	0.0172
GO:0030155	regulation of cell adhesion	4	2	0.22	0.0172
GO:0046040	IMP metabolic process	4	2	0.22	0.0172
GO:0046058	cAMP metabolic process	4	2	0.22	0.0172
GO:0051792	medium-chain fatty acid biosynthetic pro...	4	2	0.22	0.0172
GO:0055091	phospholipid homeostasis	4	2	0.22	0.0172
GO:0070125	mitochondrial translational elongation	4	2	0.22	0.0172
GO:0002183	cytoplasmic translational initiation	19	4	1.06	0.01889
GO:0006360	transcription by RNA polymerase I	19	4	1.06	0.01889
GO:0006605	protein targeting	73	9	4.06	0.01964
GO:0000479	endonucleolytic cleavage of tricistronic...	11	3	0.61	0.02024
GO:0097090	presynaptic membrane organization	11	3	0.61	0.02024
GO:0097105	presynaptic membrane assembly	11	3	0.61	0.02024
GO:0006813	potassium ion transport	29	5	1.61	0.02059
GO:0002181	cytoplasmic translation	41	6	2.28	0.02484
GO:0099054	presynapse assembly	12	3	0.67	0.02589

## Sheet: F_T2_v_T1_Up
GO.ID	Term	Annotated	Significant	Expected	classicFisher
GO:0030322	stabilization of membrane potential	9	5	0.25	1.8e-06
GO:0042026	protein refolding	16	5	0.44	5.4e-05
GO:0042391	regulation of membrane potential	169	15	4.68	7.8e-05
GO:0050808	synapse organization	67	9	1.85	9.3e-05
GO:0007267	cell-cell signaling	279	20	7.72	0.00011
GO:0007186	G protein-coupled receptor signaling pat...	538	31	14.89	0.00012
GO:0034330	cell junction organization	73	9	2.02	0.00018
GO:0007218	neuropeptide signaling pathway	91	10	2.52	0.00021
GO:0048856	anatomical structure development	393	24	10.87	0.00029
GO:0007154	cell communication	2033	82	56.25	0.00045
GO:0061061	muscle structure development	26	5	0.72	0.00065
GO:0016055	Wnt signaling pathway	70	8	1.94	0.00069
GO:0198738	cell-cell signaling by wnt	71	8	1.96	0.00076
GO:0023052	signaling	2015	80	55.75	0.00083
GO:0065008	regulation of biological quality	377	22	10.43	0.00093
GO:0007165	signal transduction	1940	76	53.68	0.00159
GO:0019369	arachidonic acid metabolic process	3	2	0.08	0.00225
GO:0097090	presynaptic membrane organization	11	3	0.3	0.00295
GO:0097105	presynaptic membrane assembly	11	3	0.3	0.00295
GO:0099054	presynapse assembly	12	3	0.33	0.00385
GO:0099172	presynapse organization	12	3	0.33	0.00385
GO:0032502	developmental process	480	24	13.28	0.00429
GO:0048255	mRNA stabilization	4	2	0.11	0.00442
GO:1902373	negative regulation of mRNA catabolic pr...	4	2	0.11	0.00442
GO:1903312	negative regulation of mRNA metabolic pr...	4	2	0.11	0.00442
GO:0033559	unsaturated fatty acid metabolic process	13	3	0.36	0.00491
GO:0035235	ionotropic glutamate receptor signaling ...	5	2	0.14	0.00723
GO:0043489	RNA stabilization	5	2	0.14	0.00723
GO:1902369	negative regulation of RNA catabolic pro...	5	2	0.14	0.00723
GO:1990806	ligand-gated ion channel signaling pathw...	5	2	0.14	0.00723
GO:0032501	multicellular organismal process	565	26	15.63	0.00867
GO:0007166	cell surface receptor signaling pathway	525	24	14.53	0.01221
GO:0007416	synapse assembly	18	3	0.5	0.01264
GO:0001676	long-chain fatty acid metabolic process	7	2	0.19	0.01464
GO:0007268	chemical synaptic transmission	186	11	5.15	0.01493
GO:0098916	anterograde trans-synaptic signaling	188	11	5.2	0.01605
GO:0099537	trans-synaptic signaling	188	11	5.2	0.01605
GO:0003008	system process	165	10	4.57	0.01693
GO:0099536	synaptic signaling	194	11	5.37	0.01977
GO:0007275	multicellular organism development	251	13	6.94	0.02342
GO:0006584	catecholamine metabolic process	9	2	0.25	0.0242
GO:0009712	catechol-containing compound metabolic p...	9	2	0.25	0.0242
GO:0034329	cell junction assembly	23	3	0.64	0.02476
GO:0006021	inositol biosynthetic process	1	1	0.03	0.02767
GO:0007217	tachykinin receptor signaling pathway	1	1	0.03	0.02767
GO:0009268	response to pH	1	1	0.03	0.02767
GO:0010446	response to alkaline pH	1	1	0.03	0.02767
GO:0010621	negative regulation of transcription by ...	1	1	0.03	0.02767
GO:0010830	regulation of myotube differentiation	1	1	0.03	0.02767
GO:0010831	positive regulation of myotube different...	1	1	0.03	0.02767
GO:0015671	oxygen transport	1	1	0.03	0.02767
GO:0019547	arginine catabolic process to ornithine	1	1	0.03	0.02767
GO:0030216	keratinocyte differentiation	1	1	0.03	0.02767
GO:0031424	keratinization	1	1	0.03	0.02767
GO:0034505	tooth mineralization	1	1	0.03	0.02767
GO:0042475	odontogenesis of dentin-containing tooth	1	1	0.03	0.02767
GO:0042476	odontogenesis	1	1	0.03	0.02767
GO:0043588	skin development	1	1	0.03	0.02767
GO:0051147	regulation of muscle cell differentiatio...	1	1	0.03	0.02767
GO:0051149	positive regulation of muscle cell diffe...	1	1	0.03	0.02767
GO:0051153	regulation of striated muscle cell diffe...	1	1	0.03	0.02767
GO:0051155	positive regulation of striated muscle c...	1	1	0.03	0.02767
GO:0070166	enamel mineralization	1	1	0.03	0.02767
GO:0070935	3'-UTR-mediated mRNA stabilization	1	1	0.03	0.02767
GO:0097186	amelogenesis	1	1	0.03	0.02767
GO:0007266	Rho protein signal transduction	24	3	0.66	0.02773
GO:0050877	nervous system process	160	9	4.43	0.03449
GO:0060078	regulation of postsynaptic membrane pote...	136	8	3.76	0.03577
GO:0060079	excitatory postsynaptic potential	136	8	3.76	0.03577
GO:0099565	chemical synaptic transmission, postsyna...	136	8	3.76	0.03577
GO:0007399	nervous system development	164	9	4.54	0.03939
GO:0015872	dopamine transport	12	2	0.33	0.042
GO:0051937	catecholamine transport	12	2	0.33	0.042
GO:0065007	biological regulation	4025	129	111.36	0.04335

## Sheet: F_T2_v_T1_Down
GO.ID	Term	Annotated	Significant	Expected	classicFisher
GO:0007049	cell cycle	308	67	5.47	< 1e-30
GO:0022402	cell cycle process	262	62	4.66	< 1e-30
GO:0000278	mitotic cell cycle	132	37	2.35	< 1e-30
GO:0051276	chromosome organization	165	37	2.93	8.3e-30
GO:1903047	mitotic cell cycle process	116	32	2.06	4.7e-29
GO:0006259	DNA metabolic process	658	63	11.69	1.8e-27
GO:0006260	DNA replication	110	30	1.95	3.7e-27
GO:0000280	nuclear division	60	23	1.07	4.9e-25
GO:0048285	organelle fission	75	24	1.33	7.4e-24
GO:0006261	DNA-templated DNA replication	93	25	1.65	1.1e-22
GO:0007059	chromosome segregation	57	21	1.01	1.5e-22
GO:0098813	nuclear chromosome segregation	48	17	0.85	3.7e-18
GO:0140014	mitotic nuclear division	30	14	0.53	3.1e-17
GO:0006996	organelle organization	953	58	16.93	5.7e-16
GO:0000819	sister chromatid segregation	32	13	0.57	4e-15
GO:0010564	regulation of cell cycle process	94	19	1.67	4.5e-15
GO:0000070	mitotic sister chromatid segregation	26	12	0.46	6.9e-15
GO:0044770	cell cycle phase transition	85	18	1.51	1e-14
GO:0034508	centromere complex assembly	12	9	0.21	3.5e-14
GO:0051726	regulation of cell cycle	125	20	2.22	9.5e-14
GO:0033260	nuclear DNA replication	10	8	0.18	4.2e-13
GO:0044786	cell cycle DNA replication	10	8	0.18	4.2e-13
GO:1903046	meiotic cell cycle process	44	13	0.78	4.9e-13
GO:0006270	DNA replication initiation	16	9	0.28	1.7e-12
GO:0065004	protein-DNA complex assembly	48	13	0.85	1.7e-12
GO:0051321	meiotic cell cycle	50	13	0.89	3.1e-12
GO:0006310	DNA recombination	59	13	1.05	3e-11
GO:1902969	mitotic DNA replication	6	6	0.11	3.1e-11
GO:0006974	DNA damage response	297	26	5.28	3.4e-11
GO:1901987	regulation of cell cycle phase transitio...	61	13	1.08	4.7e-11
GO:0016043	cellular component organization	1653	69	29.37	6.4e-11
GO:0010948	negative regulation of cell cycle proces...	51	12	0.91	7.6e-11
GO:0045786	negative regulation of cell cycle	51	12	0.91	7.6e-11
GO:0006281	DNA repair	223	22	3.96	1.1e-10
GO:1901988	negative regulation of cell cycle phase ...	44	11	0.78	2.3e-10
GO:0033554	cellular response to stress	378	28	6.72	3e-10
GO:0071840	cellular component organization or bioge...	1810	71	32.16	4.9e-10
GO:0000075	cell cycle checkpoint signaling	38	10	0.68	8.9e-10
GO:0140013	meiotic nuclear division	30	9	0.53	1.7e-09
GO:0031055	chromatin remodeling at centromere	5	5	0.09	1.7e-09
GO:0034080	CENP-A containing chromatin assembly	5	5	0.09	1.7e-09
GO:0019953	sexual reproduction	102	14	1.81	3.9e-09
GO:0000003	reproduction	108	14	1.92	8.3e-09
GO:0022414	reproductive process	108	14	1.92	8.3e-09
GO:0030261	chromosome condensation	11	6	0.2	1.3e-08
GO:0006139	nucleobase-containing compound metabolic...	2360	80	41.93	2.7e-08
GO:0071824	protein-DNA complex organization	203	18	3.61	2.9e-08
GO:0051052	regulation of DNA metabolic process	20	7	0.36	3.4e-08
GO:0090304	nucleic acid metabolic process	2090	73	37.14	3.5e-08
GO:0006275	regulation of DNA replication	7	5	0.12	3.6e-08
GO:0046483	heterocycle metabolic process	2432	81	43.21	4.6e-08
GO:0044772	mitotic cell cycle phase transition	44	9	0.78	6.8e-08
GO:0007051	spindle organization	22	7	0.39	7.3e-08
GO:0006302	double-strand break repair	61	10	1.08	1.2e-07
GO:0006725	cellular aromatic compound metabolic pro...	2449	80	43.52	1.2e-07
GO:0051225	spindle assembly	9	5	0.16	2.1e-07
GO:1901360	organic cyclic compound metabolic proces...	2552	81	45.35	3.3e-07
GO:0051255	spindle midzone assembly	5	4	0.09	4.9e-07
GO:0051310	metaphase chromosome alignment	5	4	0.09	4.9e-07
GO:0051447	negative regulation of meiotic cell cycl...	5	4	0.09	4.9e-07
GO:0007346	regulation of mitotic cell cycle	42	8	0.75	6.6e-07
GO:0044839	cell cycle G2/M phase transition	19	6	0.34	6.9e-07
GO:0009162	deoxyribonucleoside monophosphate metabo...	11	5	0.2	7.4e-07
GO:0031570	DNA integrity checkpoint signaling	31	7	0.55	9.9e-07
GO:0051382	kinetochore assembly	6	4	0.11	1.4e-06
GO:0051383	kinetochore organization	6	4	0.11	1.4e-06
GO:0006950	response to stress	676	31	12.01	2e-06
GO:0009157	deoxyribonucleoside monophosphate biosyn...	7	4	0.12	3.3e-06
GO:0051231	spindle elongation	7	4	0.12	3.3e-06
GO:0051303	establishment of chromosome localization	7	4	0.12	3.3e-06
GO:0051445	regulation of meiotic cell cycle	7	4	0.12	3.3e-06
GO:0090307	mitotic spindle assembly	7	4	0.12	3.3e-06
GO:2000242	negative regulation of reproductive proc...	7	4	0.12	3.3e-06
GO:0034641	cellular nitrogen compound metabolic pro...	2729	81	48.49	4.4e-06
GO:0033313	meiotic cell cycle checkpoint signaling	3	3	0.05	5.6e-06
GO:1902292	cell cycle DNA replication initiation	3	3	0.05	5.6e-06
GO:1902315	nuclear cell cycle DNA replication initi...	3	3	0.05	5.6e-06
GO:1902975	mitotic DNA replication initiation	3	3	0.05	5.6e-06
GO:0007052	mitotic spindle organization	16	5	0.28	6.5e-06
GO:0035825	homologous recombination	16	5	0.28	6.5e-06
GO:0140527	reciprocal homologous recombination	16	5	0.28	6.5e-06
GO:0050000	chromosome localization	8	4	0.14	6.5e-06
GO:0000724	double-strand break repair via homologou...	28	6	0.5	8.3e-06
GO:0140694	non-membrane-bounded organelle assembly	77	9	1.37	9.2e-06
GO:0000725	recombinational repair	29	6	0.52	1e-05
GO:0000086	G2/M transition of mitotic cell cycle	9	4	0.16	1.2e-05
GO:0051053	negative regulation of DNA metabolic pro...	9	4	0.16	1.2e-05
GO:1902749	regulation of cell cycle G2/M phase tran...	18	5	0.32	1.2e-05
GO:1902750	negative regulation of cell cycle G2/M p...	10	4	0.18	1.9e-05
GO:2000241	regulation of reproductive process	10	4	0.18	1.9e-05
GO:0044774	mitotic DNA integrity checkpoint signali...	20	5	0.36	2.2e-05
GO:0000022	mitotic spindle elongation	4	3	0.07	2.2e-05
GO:0008156	negative regulation of DNA replication	4	3	0.07	2.2e-05
GO:0008608	attachment of spindle microtubules to ki...	4	3	0.07	2.2e-05
GO:0051256	mitotic spindle midzone assembly	4	3	0.07	2.2e-05
GO:0007093	mitotic cell cycle checkpoint signaling	21	5	0.37	2.8e-05
GO:0045005	DNA-templated DNA replication maintenanc...	11	4	0.2	3e-05
GO:1902850	microtubule cytoskeleton organization in...	22	5	0.39	3.6e-05
GO:0090329	regulation of DNA-templated DNA replicat...	5	3	0.09	5.4e-05
GO:0045930	negative regulation of mitotic cell cycl...	25	5	0.44	6.9e-05

## Sheet: F_T3_v_T2_Up
GO.ID	Term	Annotated	Significant	Expected	classicFisher
GO:0042026	protein refolding	16	4	0.22	5.2e-05
GO:0048013	ephrin receptor signaling pathway	6	2	0.08	0.0026
GO:0019755	one-carbon compound transport	9	2	0.12	0.0061
GO:0051017	actin filament bundle assembly	11	2	0.15	0.0092
GO:0061572	actin filament bundle organization	11	2	0.15	0.0092
GO:2001235	positive regulation of apoptotic signali...	13	2	0.17	0.0128
GO:0046176	aldonic acid catabolic process	1	1	0.01	0.0135
GO:0046177	D-gluconate catabolic process	1	1	0.01	0.0135
GO:0016055	Wnt signaling pathway	70	4	0.94	0.0148
GO:0007186	G protein-coupled receptor signaling pat...	538	14	7.24	0.0153
GO:0060070	canonical Wnt signaling pathway	39	3	0.52	0.0155
GO:0198738	cell-cell signaling by wnt	71	4	0.96	0.0155
GO:0006809	nitric oxide biosynthetic process	2	1	0.03	0.0267
GO:0019520	aldonic acid metabolic process	2	1	0.03	0.0267
GO:0019521	D-gluconate metabolic process	2	1	0.03	0.0267
GO:0046209	nitric oxide metabolic process	2	1	0.03	0.0267
GO:0009584	detection of visible light	23	2	0.31	0.038
GO:0043065	positive regulation of apoptotic process	23	2	0.31	0.038
GO:0043068	positive regulation of programmed cell d...	23	2	0.31	0.038
GO:0006979	response to oxidative stress	55	3	0.74	0.038
GO:0001895	retina homeostasis	3	1	0.04	0.0398
GO:0006059	hexitol metabolic process	3	1	0.04	0.0398
GO:0006060	sorbitol metabolic process	3	1	0.04	0.0398
GO:0006062	sorbitol catabolic process	3	1	0.04	0.0398
GO:0009313	oligosaccharide catabolic process	3	1	0.04	0.0398
GO:0019405	alditol catabolic process	3	1	0.04	0.0398
GO:0019407	hexitol catabolic process	3	1	0.04	0.0398
GO:0032233	positive regulation of actin filament bu...	3	1	0.04	0.0398
GO:0045494	photoreceptor cell maintenance	3	1	0.04	0.0398
GO:0048015	phosphatidylinositol-mediated signaling	3	1	0.04	0.0398
GO:2001057	reactive nitrogen species metabolic proc...	3	1	0.04	0.0398
GO:0009583	detection of light stimulus	24	2	0.32	0.041
GO:2001233	regulation of apoptotic signaling pathwa...	24	2	0.32	0.041
GO:0030036	actin cytoskeleton organization	144	5	1.94	0.0457
GO:0061061	muscle structure development	26	2	0.35	0.0475

## Sheet: F_T3_v_T2_Down
GO.ID	Term	Annotated	Significant	Expected	classicFisher
GO:0031047	regulatory ncRNA-mediated gene silencing	52	7	0.27	9.7e-09
GO:0031048	regulatory ncRNA-mediated heterochromati...	11	4	0.06	2.2e-07
GO:0010629	negative regulation of gene expression	203	9	1.05	1.2e-06
GO:0031507	heterochromatin formation	24	4	0.12	6.8e-06
GO:0070828	heterochromatin organization	25	4	0.13	8e-06
GO:0007218	neuropeptide signaling pathway	91	6	0.47	8.1e-06
GO:0045814	negative regulation of gene expression, ...	26	4	0.13	9.4e-06
GO:0040029	epigenetic regulation of gene expression	30	4	0.15	1.7e-05
GO:0010558	negative regulation of macromolecule bio...	302	9	1.56	3e-05
GO:0048519	negative regulation of biological proces...	637	13	3.29	3.1e-05
GO:0031327	negative regulation of cellular biosynth...	306	9	1.58	3.4e-05
GO:0009890	negative regulation of biosynthetic proc...	307	9	1.58	3.5e-05
GO:0048523	negative regulation of cellular process	611	12	3.15	8.9e-05
GO:0010605	negative regulation of macromolecule met...	357	9	1.84	0.00011
GO:0031324	negative regulation of cellular metaboli...	358	9	1.85	0.00011
GO:0009892	negative regulation of metabolic process	366	9	1.89	0.00013
GO:0070918	regulatory ncRNA processing	29	3	0.15	0.00045
GO:0007186	G protein-coupled receptor signaling pat...	538	10	2.78	0.00053
GO:0030422	siRNA processing	7	2	0.04	0.00055
GO:0050794	regulation of cellular process	3594	33	18.55	0.00085
GO:0050789	regulation of biological process	3864	34	19.95	0.00146
GO:0065007	biological regulation	4025	35	20.78	0.00151
GO:0006955	immune response	166	5	0.86	0.00176
GO:0002376	immune system process	182	5	0.94	0.00263
GO:0010468	regulation of gene expression	1034	13	5.34	0.00296
GO:0010556	regulation of macromolecule biosynthetic...	1044	13	5.39	0.00321
GO:0031326	regulation of cellular biosynthetic proc...	1052	13	5.43	0.00342
GO:0009889	regulation of biosynthetic process	1055	13	5.45	0.0035
GO:0019547	arginine catabolic process to ornithine	1	1	0.01	0.00516
GO:0034331	cell junction maintenance	1	1	0.01	0.00516
GO:0048790	maintenance of presynaptic active zone s...	1	1	0.01	0.00516
GO:0099558	maintenance of synapse structure	1	1	0.01	0.00516
GO:0031323	regulation of cellular metabolic process	1142	13	5.9	0.0067
GO:0002757	immune response-activating signaling pat...	74	3	0.38	0.00672
GO:0002764	immune response-regulating signaling pat...	74	3	0.38	0.00672
GO:0006338	chromatin remodeling	150	4	0.77	0.00778
GO:0002253	activation of immune response	79	3	0.41	0.00804
GO:0050778	positive regulation of immune response	80	3	0.41	0.00832
GO:0060255	regulation of macromolecule metabolic pr...	1193	13	6.16	0.00945
GO:0006527	arginine catabolic process	2	1	0.01	0.0103
GO:1990709	presynaptic active zone organization	2	1	0.01	0.0103
GO:0002684	positive regulation of immune system pro...	89	3	0.46	0.01112
GO:0019222	regulation of metabolic process	1232	13	6.36	0.0121
GO:0050776	regulation of immune response	94	3	0.49	0.01289
GO:0006325	chromatin organization	174	4	0.9	0.01289
GO:0002682	regulation of immune system process	99	3	0.51	0.0148
GO:0006591	ornithine metabolic process	3	1	0.02	0.01541
GO:0006660	phosphatidylserine catabolic process	3	1	0.02	0.01541
GO:0043954	cellular component maintenance	3	1	0.02	0.01541
GO:0050853	B cell receptor signaling pathway	3	1	0.02	0.01541
GO:0050854	regulation of antigen receptor-mediated ...	3	1	0.02	0.01541
GO:0050855	regulation of B cell receptor signaling ...	3	1	0.02	0.01541
GO:0050858	negative regulation of antigen receptor-...	3	1	0.02	0.01541
GO:0050859	negative regulation of B cell receptor s...	3	1	0.02	0.01541
GO:0045087	innate immune response	104	3	0.54	0.01686
GO:0006525	arginine metabolic process	4	1	0.02	0.02049
GO:0010738	regulation of protein kinase A signaling	4	1	0.02	0.02049
GO:0051792	medium-chain fatty acid biosynthetic pro...	4	1	0.02	0.02049
GO:0097052	L-kynurenine metabolic process	4	1	0.02	0.02049
GO:0098542	defense response to other organism	113	3	0.58	0.02097
GO:0071824	protein-DNA complex organization	203	4	1.05	0.0214
GO:0007165	signal transduction	1940	17	10.02	0.02389
GO:0002429	immune response-activating cell surface ...	5	1	0.03	0.02555
GO:0002768	immune response-regulating cell surface ...	5	1	0.03	0.02555
GO:0006658	phosphatidylserine metabolic process	5	1	0.03	0.02555
GO:0050851	antigen receptor-mediated signaling path...	5	1	0.03	0.02555
GO:0051791	medium-chain fatty acid metabolic proces...	5	1	0.03	0.02555
GO:0009607	response to biotic stimulus	125	3	0.65	0.02722
GO:0043207	response to external biotic stimulus	125	3	0.65	0.02722
GO:0051707	response to other organism	125	3	0.65	0.02722
GO:0043066	negative regulation of apoptotic process	50	2	0.26	0.02762
GO:0043069	negative regulation of programmed cell d...	51	2	0.26	0.02866
GO:0000712	resolution of meiotic recombination inte...	6	1	0.03	0.03058
GO:0010737	protein kinase A signaling	6	1	0.03	0.03058
GO:0031638	zymogen activation	6	1	0.03	0.03058
GO:0044419	biological process involved in interspec...	131	3	0.68	0.03067
GO:0023052	signaling	2015	17	10.4	0.03264
GO:0007154	cell communication	2033	17	10.5	0.03506
GO:0046475	glycerophospholipid catabolic process	7	1	0.04	0.03559
GO:0071938	vitamin A transport	7	1	0.04	0.03559
GO:0071939	vitamin A import into cell	7	1	0.04	0.03559
GO:0140354	lipid import into cell	7	1	0.04	0.03559
GO:0007169	transmembrane receptor protein tyrosine ...	61	2	0.31	0.03978
GO:0048584	positive regulation of response to stimu...	146	3	0.75	0.04027
GO:0000027	ribosomal large subunit assembly	8	1	0.04	0.04057
GO:0035461	vitamin transmembrane transport	8	1	0.04	0.04057
GO:0042219	cellular modified amino acid catabolic p...	8	1	0.04	0.04057
GO:0002224	toll-like receptor signaling pathway	65	2	0.34	0.04462
GO:0002683	negative regulation of immune system pro...	9	1	0.05	0.04552
GO:0009311	oligosaccharide metabolic process	9	1	0.05	0.04552
GO:0006633	fatty acid biosynthetic process	67	2	0.35	0.04711
GO:0002218	activation of innate immune response	69	2	0.36	0.04966
GO:0002221	pattern recognition receptor signaling p...	69	2	0.36	0.04966
GO:0002758	innate immune response-activating signal...	69	2	0.36	0.04966

## Sheet: M_T1_v_T0_Up
GO.ID	Term	Annotated	Significant	Expected	classicFisher
GO:0006457	protein folding	216	41	12.55	1.8e-11
GO:0002376	immune system process	182	35	10.58	3.7e-10
GO:0006955	immune response	166	33	9.65	4.7e-10
GO:0051604	protein maturation	278	44	16.16	1.5e-09
GO:0031048	regulatory ncRNA-mediated heterochromati...	11	8	0.64	1.8e-08
GO:0007204	positive regulation of cytosolic calcium...	32	12	1.86	1.1e-07
GO:0043687	post-translational protein modification	753	80	43.76	1.6e-07
GO:0070647	protein modification by small protein co...	753	80	43.76	1.6e-07
GO:0007259	receptor signaling pathway via JAK-STAT	7	6	0.41	2.5e-07
GO:0097696	receptor signaling pathway via STAT	7	6	0.41	2.5e-07
GO:0036211	protein modification process	993	96	57.71	8e-07
GO:0010629	negative regulation of gene expression	203	31	11.8	8.4e-07
GO:0032481	positive regulation of type I interferon...	8	6	0.46	9.7e-07
GO:0071526	semaphorin-plexin signaling pathway	16	8	0.93	1.1e-06
GO:0032479	regulation of type I interferon producti...	9	6	0.52	2.8e-06
GO:0032606	type I interferon production	9	6	0.52	2.8e-06
GO:0031047	regulatory ncRNA-mediated gene silencing	52	13	3.02	6.2e-06
GO:0016567	protein ubiquitination	618	64	35.92	6.3e-06
GO:0050896	response to stimulus	2657	207	154.42	9e-06
GO:0065007	biological regulation	4025	294	233.92	2e-05
GO:0001819	positive regulation of cytokine producti...	12	6	0.7	2.6e-05
GO:0032446	protein modification by small protein co...	647	64	37.6	2.6e-05
GO:0019538	protein metabolic process	2269	178	131.87	2.7e-05
GO:0009607	response to biotic stimulus	125	20	7.26	3.6e-05
GO:0043207	response to external biotic stimulus	125	20	7.26	3.6e-05
GO:0051707	response to other organism	125	20	7.26	3.6e-05
GO:0031507	heterochromatin formation	24	8	1.39	4.1e-05
GO:0001816	cytokine production	13	6	0.76	4.6e-05
GO:0001817	regulation of cytokine production	13	6	0.76	4.6e-05
GO:0006513	protein monoubiquitination	71	14	4.13	5.1e-05
GO:0050794	regulation of cellular process	3594	263	208.87	5.1e-05
GO:0043412	macromolecule modification	1100	96	63.93	5.1e-05
GO:0051240	positive regulation of multicellular org...	25	8	1.45	5.7e-05
GO:0070828	heterochromatin organization	25	8	1.45	5.7e-05
GO:0044419	biological process involved in interspec...	131	20	7.61	7e-05
GO:0007186	G protein-coupled receptor signaling pat...	538	54	31.27	7.4e-05
GO:0045814	negative regulation of gene expression, ...	26	8	1.51	7.8e-05
GO:0010558	negative regulation of macromolecule bio...	302	35	17.55	8.5e-05
GO:0042981	regulation of apoptotic process	187	25	10.87	9e-05
GO:0016579	protein deubiquitination	94	16	5.46	9.8e-05
GO:0043067	regulation of programmed cell death	188	25	10.93	9.9e-05
GO:0007165	signal transduction	1940	152	112.75	0.00011
GO:0031327	negative regulation of cellular biosynth...	306	35	17.78	0.00011
GO:0009890	negative regulation of biosynthetic proc...	307	35	17.84	0.00012
GO:0050789	regulation of biological process	3864	276	224.57	0.00017
GO:0031099	regeneration	11	5	0.64	0.00023
GO:0042246	tissue regeneration	11	5	0.64	0.00023
GO:0040029	epigenetic regulation of gene expression	30	8	1.74	0.00024
GO:0051239	regulation of multicellular organismal p...	64	12	3.72	0.00028
GO:0098542	defense response to other organism	113	17	6.57	0.00029
GO:0023052	signaling	2015	154	117.11	0.00031
GO:1902285	semaphorin-plexin signaling pathway invo...	12	5	0.7	0.00037
GO:0070646	protein modification by small protein re...	106	16	6.16	0.00041
GO:0010605	negative regulation of macromolecule met...	357	37	20.75	0.00051
GO:0048519	negative regulation of biological proces...	637	58	37.02	0.00053
GO:0031324	negative regulation of cellular metaboli...	358	37	20.81	0.00054
GO:0048523	negative regulation of cellular process	611	56	35.51	0.00056
GO:0051716	cellular response to stimulus	2313	171	134.43	0.00069
GO:0009892	negative regulation of metabolic process	366	37	21.27	0.00081
GO:0007154	cell communication	2033	152	118.15	0.00086
GO:0006952	defense response	204	23	11.86	0.00186
GO:0016192	vesicle-mediated transport	702	60	40.8	0.00196
GO:0006915	apoptotic process	243	26	14.12	0.00207
GO:0008219	cell death	246	26	14.3	0.00246
GO:0012501	programmed cell death	246	26	14.3	0.00246
GO:0045087	innate immune response	104	14	6.04	0.00279
GO:0050776	regulation of immune response	94	13	5.46	0.00306
GO:0034097	response to cytokine	35	7	2.03	0.00354
GO:0071345	cellular response to cytokine stimulus	35	7	2.03	0.00354
GO:0007166	cell surface receptor signaling pathway	525	46	30.51	0.00389
GO:0019221	cytokine-mediated signaling pathway	28	6	1.63	0.00477
GO:0002682	regulation of immune system process	99	13	5.75	0.00482
GO:0009605	response to external stimulus	185	20	10.75	0.00568
GO:0030422	siRNA processing	7	3	0.41	0.00575
GO:0010628	positive regulation of gene expression	40	7	2.32	0.00763
GO:1901564	organonitrogen compound metabolic proces...	2891	198	168.02	0.00851
GO:0042692	muscle cell differentiation	8	3	0.46	0.0088
GO:0051146	striated muscle cell differentiation	8	3	0.46	0.0088
GO:0002029	desensitization of G protein-coupled rec...	3	2	0.17	0.00974
GO:0002031	G protein-coupled receptor internalizati...	3	2	0.17	0.00974
GO:0022401	negative adaptation of signaling pathway	3	2	0.17	0.00974
GO:0023058	adaptation of signaling pathway	3	2	0.17	0.00974
GO:1901994	negative regulation of meiotic cell cycl...	3	2	0.17	0.00974
GO:0048589	developmental growth	24	5	1.39	0.01109
GO:0030029	actin filament-based process	160	17	9.3	0.01201
GO:0071310	cellular response to organic substance	88	11	5.11	0.01297
GO:0002684	positive regulation of immune system pro...	89	11	5.17	0.01404
GO:0032989	cellular component morphogenesis	45	7	2.62	0.01444
GO:0061061	muscle structure development	26	5	1.51	0.0156
GO:0008154	actin polymerization or depolymerization	36	6	2.09	0.0166
GO:0042554	superoxide anion generation	10	3	0.58	0.01728
GO:0010976	positive regulation of neuron projection...	4	2	0.23	0.01872
GO:0014902	myotube differentiation	4	2	0.23	0.01872
GO:0045744	negative regulation of G protein-coupled...	4	2	0.23	0.01872
GO:0007015	actin filament organization	81	10	4.71	0.01881
GO:0030036	actin cytoskeleton organization	144	15	8.37	0.02064
GO:0032271	regulation of protein polymerization	28	5	1.63	0.02118
GO:0097485	neuron projection guidance	28	5	1.63	0.02118
GO:0007219	Notch signaling pathway	38	6	2.21	0.02134
GO:0031175	neuron projection development	50	7	2.91	0.02477

## Sheet: M_T1_v_T0_Down
GO.ID	Term	Annotated	Significant	Expected	classicFisher
GO:0044782	cilium organization	140	66	16.11	8e-26
GO:0030030	cell projection organization	204	79	23.47	1e-23
GO:0120036	plasma membrane bounded cell projection ...	198	75	22.78	6.5e-22
GO:0008283	cell population proliferation	230	82	26.46	7.8e-22
GO:0060271	cilium assembly	110	52	12.66	9.9e-21
GO:0030031	cell projection assembly	116	52	13.35	1.9e-19
GO:0120031	plasma membrane bounded cell projection ...	116	52	13.35	1.9e-19
GO:0007018	microtubule-based movement	184	66	21.17	5e-18
GO:0007017	microtubule-based process	369	100	42.46	1.3e-16
GO:0070925	organelle assembly	203	61	23.36	8.5e-13
GO:0003341	cilium movement	40	23	4.6	3e-12
GO:0055085	transmembrane transport	669	134	76.97	9.7e-11
GO:0001578	microtubule bundle formation	30	17	3.45	2.9e-09
GO:0035082	axoneme assembly	30	17	3.45	2.9e-09
GO:0001539	cilium or flagellum-dependent cell motil...	25	15	2.88	8.4e-09
GO:0060285	cilium-dependent cell motility	25	15	2.88	8.4e-09
GO:0030001	metal ion transport	217	54	24.97	3e-08
GO:0006811	monoatomic ion transport	378	80	43.49	4.9e-08
GO:0060294	cilium movement involved in cell motilit...	23	13	2.65	2.3e-07
GO:0006812	monoatomic cation transport	278	61	31.99	5e-07
GO:0034220	monoatomic ion transmembrane transport	288	62	33.14	8.1e-07
GO:0099111	microtubule-based transport	37	16	4.26	1.1e-06
GO:0070286	axonemal dynein complex assembly	19	11	2.19	1.4e-06
GO:0042073	intraciliary transport	26	13	2.99	1.5e-06
GO:0098655	monoatomic cation transmembrane transpor...	210	48	24.16	2.4e-06
GO:0044085	cellular component biogenesis	744	127	85.6	3.6e-06
GO:0070588	calcium ion transmembrane transport	59	20	6.79	5e-06
GO:0098662	inorganic cation transmembrane transport	198	44	22.78	1.3e-05
GO:0031503	protein-containing complex localization	53	18	6.1	1.4e-05
GO:0006816	calcium ion transport	74	22	8.51	1.9e-05
GO:0044458	motile cilium assembly	10	7	1.15	2.3e-05
GO:0098660	inorganic ion transmembrane transport	222	47	25.54	2.5e-05
GO:0010970	transport along microtubule	34	13	3.91	5.4e-05
GO:0035249	synaptic transmission, glutamatergic	22	10	2.53	7e-05
GO:0007286	spermatid development	15	8	1.73	9.3e-05
GO:0048515	spermatid differentiation	15	8	1.73	9.3e-05
GO:0015872	dopamine transport	12	7	1.38	0.00012
GO:0036158	outer dynein arm assembly	12	7	1.38	0.00012
GO:0051937	catecholamine transport	12	7	1.38	0.00012
GO:0022607	cellular component assembly	586	97	67.42	0.00015
GO:0007156	homophilic cell adhesion via plasma memb...	109	26	12.54	0.00022
GO:0014046	dopamine secretion	10	6	1.15	0.00032
GO:0014059	regulation of dopamine secretion	10	6	1.15	0.00032
GO:0015837	amine transport	10	6	1.15	0.00032
GO:0030317	flagellated sperm motility	10	6	1.15	0.00032
GO:0050432	catecholamine secretion	10	6	1.15	0.00032
GO:0050433	regulation of catecholamine secretion	10	6	1.15	0.00032
GO:0051952	regulation of amine transport	10	6	1.15	0.00032
GO:0097722	sperm motility	10	6	1.15	0.00032
GO:0032102	negative regulation of response to exter...	7	5	0.81	0.00035
GO:0048870	cell motility	66	18	7.59	0.00035
GO:0030705	cytoskeleton-dependent intracellular tra...	45	14	5.18	0.00036
GO:0022412	cellular process involved in reproductio...	31	11	3.57	0.00043
GO:0015844	monoamine transport	14	7	1.61	0.00044
GO:0048232	male gamete generation	27	10	3.11	0.00053
GO:0007605	sensory perception of sound	5	4	0.58	0.00079
GO:0050954	sensory perception of mechanical stimulu...	5	4	0.58	0.00079
GO:0120316	sperm flagellum assembly	8	5	0.92	0.00083
GO:0071702	organic substance transport	743	114	85.49	0.00087
GO:0006814	sodium ion transport	71	18	8.17	0.00091
GO:0000226	microtubule cytoskeleton organization	170	34	19.56	0.00091
GO:0032501	multicellular organismal process	565	89	65.01	0.00137
GO:0003351	epithelial cilium movement involved in e...	3	3	0.35	0.00152
GO:0006189	'de novo' IMP biosynthetic process	3	3	0.35	0.00152
GO:0006858	extracellular transport	3	3	0.35	0.00152
GO:0000491	small nucleolar ribonucleoprotein comple...	9	5	1.04	0.0017
GO:0007283	spermatogenesis	26	9	2.99	0.00175
GO:0006996	organelle organization	953	139	109.65	0.00201
GO:0015850	organic hydroxy compound transport	42	12	4.83	0.00213
GO:0000492	box C/D snoRNP assembly	6	4	0.69	0.00217
GO:0097272	ammonium homeostasis	6	4	0.69	0.00217
GO:0035725	sodium ion transmembrane transport	37	11	4.26	0.00227
GO:0097553	calcium ion transmembrane import into cy...	27	9	3.11	0.00236
GO:0006364	rRNA processing	108	23	12.43	0.0025
GO:0007281	germ cell development	28	9	3.22	0.00313
GO:0006810	transport	2071	278	238.28	0.00323
GO:0051234	establishment of localization	2104	282	242.08	0.00329
GO:0023061	signal release	24	8	2.76	0.00409
GO:0040013	negative regulation of locomotion	7	4	0.81	0.00459
GO:0016072	rRNA metabolic process	114	23	13.12	0.00507
GO:0043252	sodium-independent organic anion transpo...	11	5	1.27	0.00511
GO:0002753	cytosolic pattern recognition receptor s...	4	3	0.46	0.00556
GO:0002832	negative regulation of response to bioti...	4	3	0.46	0.00556
GO:0006188	IMP biosynthetic process	4	3	0.46	0.00556
GO:0039531	regulation of viral-induced cytoplasmic ...	4	3	0.46	0.00556
GO:0039532	negative regulation of viral-induced cyt...	4	3	0.46	0.00556
GO:0046040	IMP metabolic process	4	3	0.46	0.00556
GO:0050687	negative regulation of defense response ...	4	3	0.46	0.00556
GO:0050688	regulation of defense response to virus	4	3	0.46	0.00556
GO:0055091	phospholipid homeostasis	4	3	0.46	0.00556
GO:0007010	cytoskeleton organization	332	54	38.2	0.00566
GO:0007411	axon guidance	16	6	1.84	0.00664
GO:0051179	localization	2282	300	262.56	0.00698
GO:0007267	cell-cell signaling	279	46	32.1	0.00785
GO:0022613	ribonucleoprotein complex biogenesis	243	41	27.96	0.00787
GO:0055088	lipid homeostasis	8	4	0.92	0.00835
GO:0042254	ribosome biogenesis	183	32	21.06	0.01049
GO:0051046	regulation of secretion	28	8	3.22	0.01139
GO:0032502	developmental process	480	72	55.23	0.01157
GO:0033559	unsaturated fatty acid metabolic process	13	5	1.5	0.01168

## Sheet: M_T2_v_T1_Up
GO.ID	Term	Annotated	Significant	Expected	classicFisher
GO:0034220	monoatomic ion transmembrane transport	288	28	9.67	5.9e-07
GO:0006811	monoatomic ion transport	378	33	12.69	7.1e-07
GO:0006812	monoatomic cation transport	278	27	9.34	9.4e-07
GO:0098655	monoatomic cation transmembrane transpor...	210	22	7.05	2.7e-06
GO:0098662	inorganic cation transmembrane transport	198	20	6.65	1.3e-05
GO:0030001	metal ion transport	217	21	7.29	1.5e-05
GO:0007156	homophilic cell adhesion via plasma memb...	109	14	3.66	1.8e-05
GO:0007155	cell adhesion	420	31	14.1	4.3e-05
GO:0098660	inorganic ion transmembrane transport	222	20	7.46	6.8e-05
GO:0098742	cell-cell adhesion via plasma-membrane a...	173	16	5.81	0.00026
GO:0006813	potassium ion transport	29	6	0.97	0.00035
GO:0007267	cell-cell signaling	279	21	9.37	0.00054
GO:0042391	regulation of membrane potential	169	15	5.68	0.00061
GO:0001508	action potential	6	3	0.2	0.0007
GO:0055085	transmembrane transport	669	39	22.47	0.0007
GO:0071805	potassium ion transmembrane transport	23	5	0.77	0.00086
GO:1905725	protein localization to microtubule end	2	2	0.07	0.00113
GO:0045595	regulation of cell differentiation	18	4	0.6	0.00266
GO:0001558	regulation of cell growth	9	3	0.3	0.00273
GO:0030322	stabilization of membrane potential	9	3	0.3	0.00273
GO:0010721	negative regulation of cell development	3	2	0.1	0.00331
GO:0010977	negative regulation of neuron projection...	3	2	0.1	0.00331
GO:0019226	transmission of nerve impulse	3	2	0.1	0.00331
GO:0019228	neuronal action potential	3	2	0.1	0.00331
GO:0030516	regulation of axon extension	3	2	0.1	0.00331
GO:0030517	negative regulation of axon extension	3	2	0.1	0.00331
GO:0035372	protein localization to microtubule	3	2	0.1	0.00331
GO:0048841	regulation of axon extension involved in...	3	2	0.1	0.00331
GO:0048843	negative regulation of axon extension in...	3	2	0.1	0.00331
GO:0048846	axon extension involved in axon guidance	3	2	0.1	0.00331
GO:0050768	negative regulation of neurogenesis	3	2	0.1	0.00331
GO:0050771	negative regulation of axonogenesis	3	2	0.1	0.00331
GO:0050922	negative regulation of chemotaxis	3	2	0.1	0.00331
GO:0051961	negative regulation of nervous system de...	3	2	0.1	0.00331
GO:0061387	regulation of extent of cell growth	3	2	0.1	0.00331
GO:1902284	neuron projection extension involved in ...	3	2	0.1	0.00331
GO:0098609	cell-cell adhesion	303	20	10.18	0.00341
GO:0006826	iron ion transport	11	3	0.37	0.00509
GO:0035249	synaptic transmission, glutamatergic	22	4	0.74	0.00571
GO:0008361	regulation of cell size	4	2	0.13	0.00646
GO:0030308	negative regulation of cell growth	4	2	0.13	0.00646
GO:0031345	negative regulation of cell projection o...	4	2	0.13	0.00646
GO:0035025	positive regulation of Rho protein signa...	4	2	0.13	0.00646
GO:0045596	negative regulation of cell differentiat...	4	2	0.13	0.00646
GO:0046940	nucleoside monophosphate phosphorylation	4	2	0.13	0.00646
GO:0048640	negative regulation of developmental gro...	4	2	0.13	0.00646
GO:0007224	smoothened signaling pathway	12	3	0.4	0.00662
GO:0015872	dopamine transport	12	3	0.4	0.00662
GO:0016049	cell growth	12	3	0.4	0.00662
GO:0051937	catecholamine transport	12	3	0.4	0.00662
GO:0035725	sodium ion transmembrane transport	37	5	1.24	0.00757
GO:0006030	chitin metabolic process	13	3	0.44	0.0084
GO:0006032	chitin catabolic process	13	3	0.44	0.0084
GO:0065008	regulation of biological quality	377	22	12.66	0.00921
GO:0007018	microtubule-based movement	184	13	6.18	0.00958
GO:0015844	monoamine transport	14	3	0.47	0.01042
GO:0045926	negative regulation of growth	5	2	0.17	0.01053
GO:0046579	positive regulation of Ras protein signa...	5	2	0.17	0.01053
GO:0048675	axon extension	5	2	0.17	0.01053
GO:0050920	regulation of chemotaxis	5	2	0.17	0.01053
GO:0051057	positive regulation of small GTPase medi...	5	2	0.17	0.01053
GO:0060271	cilium assembly	110	9	3.69	0.01193
GO:0007160	cell-matrix adhesion	57	6	1.91	0.01198
GO:0040008	regulation of growth	15	3	0.5	0.01271
GO:1901072	glucosamine-containing compound cataboli...	15	3	0.5	0.01271
GO:0007017	microtubule-based process	369	21	12.39	0.01394
GO:0031589	cell-substrate adhesion	59	6	1.98	0.01406
GO:0007411	axon guidance	16	3	0.54	0.01525
GO:0006935	chemotaxis	6	2	0.2	0.01545
GO:0042330	taxis	6	2	0.2	0.01545
GO:0044380	protein localization to cytoskeleton	6	2	0.2	0.01545
GO:0048588	developmental cell growth	6	2	0.2	0.01545
GO:0050770	regulation of axonogenesis	6	2	0.2	0.01545
GO:0060560	developmental growth involved in morphog...	6	2	0.2	0.01545
GO:0072698	protein localization to microtubule cyto...	6	2	0.2	0.01545
GO:0097272	ammonium homeostasis	6	2	0.2	0.01545
GO:1990138	neuron projection extension	6	2	0.2	0.01545
GO:0007186	G protein-coupled receptor signaling pat...	538	28	18.07	0.01575
GO:0030031	cell projection assembly	116	9	3.9	0.01643
GO:0120031	plasma membrane bounded cell projection ...	116	9	3.9	0.01643
GO:0120036	plasma membrane bounded cell projection ...	198	13	6.65	0.01681
GO:0032101	regulation of response to external stimu...	79	7	2.65	0.0169
GO:0007154	cell communication	2033	86	68.27	0.01708
GO:0001578	microtubule bundle formation	30	4	1.01	0.01731
GO:0035082	axoneme assembly	30	4	1.01	0.01731
GO:0006022	aminoglycan metabolic process	46	5	1.54	0.0186
GO:0007166	cell surface receptor signaling pathway	525	27	17.63	0.02002
GO:0044782	cilium organization	140	10	4.7	0.02003
GO:0030030	cell projection organization	204	13	6.85	0.02095
GO:0032102	negative regulation of response to exter...	7	2	0.24	0.02115
GO:0040013	negative regulation of locomotion	7	2	0.24	0.02115
GO:0007268	chemical synaptic transmission	186	12	6.25	0.02376
GO:0023052	signaling	2015	84	67.67	0.02495
GO:0098916	anterograde trans-synaptic signaling	188	12	6.31	0.02555
GO:0099537	trans-synaptic signaling	188	12	6.31	0.02555
GO:0016055	Wnt signaling pathway	70	6	2.35	0.03011
GO:0099536	synaptic signaling	194	12	6.51	0.03151
GO:0198738	cell-cell signaling by wnt	71	6	2.38	0.03198
GO:0046348	amino sugar catabolic process	21	3	0.71	0.03201
GO:0000296	spermine transport	1	1	0.03	0.03358

[truncated: 3 more sheets: M_T2_v_T1_Down, M_T3_v_T2_Up, M_T3_v_T2_Down]
