# Supplementary material for: Sex-Specific Transcriptome Signatures in Pacific Oyster Hemolymph
Source: Genes (Basel). 2025 Aug 30;16(9):1033. doi: 10.3390/genes16091033 (PMC12469842; doi:10.3390/genes16091033)
Supplement: Supplementary file 1 [file genes-16-01033-s001.zip › TableS3xlsx.xlsx]

## Sheet: Cluster 1_ Female
gene ID	Cluster_F	Membership_F
G13224	1	0.8
G14423	1	0.8
G16962	1	0.8
G17895	1	0.8
G20003	1	0.8
G20550	1	0.8
G21400	1	0.8
G21627	1	0.8
G22339	1	0.8
G23181	1	0.8
G2400	1	0.8
G24995	1	0.8
G26653	1	0.8
G27233	1	0.8
G27930	1	0.8
G30016	1	0.8
G31502	1	0.8
G34616	1	0.8
G35485	1	0.8
G5560	1	0.8
G5851	1	0.8
G10285	1	0.79
G10313	1	0.79
G10733	1	0.79
G10746	1	0.79
G11146	1	0.79
G11169	1	0.79
G11448	1	0.79
G12373	1	0.79
G12816	1	0.79
G13091	1	0.79
G13271	1	0.79
G13989	1	0.79
G1434	1	0.79
G15031	1	0.79
G15451	1	0.79
G15817	1	0.79
G16644	1	0.79
G16944	1	0.79
G1702	1	0.79
G17253	1	0.79
G17273	1	0.79
G1756	1	0.79
G17843	1	0.79
G18666	1	0.79
G19	1	0.79
G1953	1	0.79
G209	1	0.79
G20982	1	0.79
G21120	1	0.79
G21398	1	0.79
G21590	1	0.79
G21949	1	0.79
G2201	1	0.79
G22254	1	0.79
G23226	1	0.79
G24110	1	0.79
G24293	1	0.79
G2437	1	0.79
G25039	1	0.79
G25146	1	0.79
G25897	1	0.79
G26496	1	0.79
G2681	1	0.79
G26962	1	0.79
G27692	1	0.79
G2803	1	0.79
G28351	1	0.79
G28592	1	0.79
G2930	1	0.79
G29968	1	0.79
G30182	1	0.79
G303	1	0.79
G3047	1	0.79
G31190	1	0.79
G31271	1	0.79
G3142	1	0.79
G31470	1	0.79
G32465	1	0.79
G32555	1	0.79
G32588	1	0.79
G32778	1	0.79
G32900	1	0.79
G3338	1	0.79
G34031	1	0.79
G3447	1	0.79
G34548	1	0.79
G35088	1	0.79
G35234	1	0.79
G366	1	0.79
G3890	1	0.79
G4641	1	0.79
G5373	1	0.79
G5772	1	0.79
G5813	1	0.79
G584	1	0.79
G7246	1	0.79
G7263	1	0.79
G760	1	0.79
G8592	1	0.79
G8787	1	0.79
G9096	1	0.79
G9792	1	0.79
G10142	1	0.78
G11837	1	0.78
G12109	1	0.78
G1213	1	0.78
G12490	1	0.78
G12543	1	0.78
G13317	1	0.78
G13403	1	0.78
G14450	1	0.78
G14478	1	0.78
G14827	1	0.78
G14999	1	0.78
G15055	1	0.78
G15116	1	0.78
G15822	1	0.78
G16359	1	0.78
G16362	1	0.78
G16511	1	0.78
G16513	1	0.78
G17335	1	0.78
G20163	1	0.78
G2049	1	0.78
G20551	1	0.78
G21142	1	0.78
G2210	1	0.78
G22525	1	0.78
G23256	1	0.78
G23481	1	0.78
G2413	1	0.78
G24357	1	0.78
G24405	1	0.78
G25632	1	0.78
G26088	1	0.78
G26515	1	0.78
G2732	1	0.78
G27518	1	0.78
G27800	1	0.78
G28216	1	0.78
G29148	1	0.78
G29540	1	0.78
G29722	1	0.78
G30936	1	0.78
G31180	1	0.78
G3199	1	0.78
G32370	1	0.78
G32587	1	0.78
G3269	1	0.78
G33437	1	0.78
G34012	1	0.78
G34582	1	0.78
G34874	1	0.78
G34888	1	0.78
G3636	1	0.78
G395	1	0.78
G4023	1	0.78
G4292	1	0.78
G4698	1	0.78
G5080	1	0.78
G5791	1	0.78
G5795	1	0.78
G5938	1	0.78
G6056	1	0.78
G6158	1	0.78
G6639	1	0.78
G6993	1	0.78
G8012	1	0.78
G8595	1	0.78
G9091	1	0.78
G9203	1	0.78
G10827	1	0.77
G11034	1	0.77
G11058	1	0.77
G11107	1	0.77
G11411	1	0.77
G1147	1	0.77
G11961	1	0.77
G12023	1	0.77
G12636	1	0.77
G12769	1	0.77
G13368	1	0.77
G13369	1	0.77
G13661	1	0.77
G13663	1	0.77
G13715	1	0.77
G1373	1	0.77
G13761	1	0.77
G14730	1	0.77
G16599	1	0.77
G16625	1	0.77
G169	1	0.77
G1734	1	0.77
G17554	1	0.77
G17839	1	0.77
G17970	1	0.77
G17995	1	0.77
G18691	1	0.77
G18777	1	0.77
G19665	1	0.77
G21373	1	0.77
G2212	1	0.77
G2257	1	0.77
G23199	1	0.77
G23302	1	0.77
G23360	1	0.77
G2407	1	0.77
G24755	1	0.77
G24766	1	0.77
G24996	1	0.77
G25613	1	0.77
G25634	1	0.77
G25983	1	0.77
G28178	1	0.77
G29442	1	0.77
G2971	1	0.77
G30122	1	0.77
G30123	1	0.77
G30291	1	0.77
G30306	1	0.77
G30552	1	0.77
G308	1	0.77
G31928	1	0.77
G32234	1	0.77
G32556	1	0.77
G34466	1	0.77
G34694	1	0.77
G35286	1	0.77
G35464	1	0.77
G3767	1	0.77
G3783	1	0.77
G4151	1	0.77
G4304	1	0.77
G4700	1	0.77
G535	1	0.77
G5746	1	0.77
G5761	1	0.77
G643	1	0.77
G6733	1	0.77
G6792	1	0.77
G7156	1	0.77
G746	1	0.77
G8376	1	0.77
G9172	1	0.77
G9278	1	0.77
G9520	1	0.77
G9666	1	0.77
G10312	1	0.76
G10715	1	0.76
G10729	1	0.76
G10737	1	0.76
G10849	1	0.76
G10912	1	0.76
G11097	1	0.76
G11170	1	0.76
G11551	1	0.76
G11629	1	0.76
G11865	1	0.76
G11953	1	0.76
G11969	1	0.76
G12282	1	0.76
G12443	1	0.76
G12982	1	0.76
G13166	1	0.76
G1331	1	0.76
G13607	1	0.76
G1426	1	0.76
G15127	1	0.76
G17205	1	0.76
G17437	1	0.76
G1769	1	0.76
G17790	1	0.76
G1816	1	0.76
G18782	1	0.76
G1948	1	0.76
G1965	1	0.76
G19751	1	0.76
G20002	1	0.76
G20167	1	0.76
G20207	1	0.76
G20357	1	0.76
G20470	1	0.76
G20622	1	0.76
G20751	1	0.76
G21232	1	0.76
G21632	1	0.76
G21740	1	0.76
G22008	1	0.76
G2202	1	0.76
G23740	1	0.76
G241	1	0.76
G24184	1	0.76
G25530	1	0.76
G25720	1	0.76
G26452	1	0.76
G26600	1	0.76
G27042	1	0.76
G27147	1	0.76
G28493	1	0.76
G28708	1	0.76
G29116	1	0.76
G30271	1	0.76
G30745	1	0.76
G31220	1	0.76
G32033	1	0.76
G32150	1	0.76
G32232	1	0.76
G32842	1	0.76
G34631	1	0.76
G3540	1	0.76
G3747	1	0.76
G3843	1	0.76
G4244	1	0.76
G4246	1	0.76
G452	1	0.76
G4793	1	0.76
G5034	1	0.76
G5134	1	0.76
G6504	1	0.76
G7267	1	0.76
G8875	1	0.76
G9187	1	0.76
G9223	1	0.76
G9630	1	0.76
G971	1	0.76
G9984	1	0.76
G10350	1	0.75
G12041	1	0.75
G12953	1	0.75
G14123	1	0.75
G14404	1	0.75
G14495	1	0.75
G14944	1	0.75
G151	1	0.75
G15475	1	0.75
G15819	1	0.75
G15856	1	0.75
G16078	1	0.75
G16421	1	0.75
G16593	1	0.75
G17235	1	0.75
G17716	1	0.75
G18669	1	0.75
G18774	1	0.75
G19111	1	0.75
G19656	1	0.75
G19820	1	0.75
G21419	1	0.75
G21634	1	0.75
G219	1	0.75
G22301	1	0.75
G22785	1	0.75
G22946	1	0.75
G23080	1	0.75
G23356	1	0.75
G23379	1	0.75
G23564	1	0.75
G24303	1	0.75
G24648	1	0.75
G24767	1	0.75
G25159	1	0.75
G25203	1	0.75
G26	1	0.75
G26206	1	0.75
G26764	1	0.75
G28135	1	0.75
G28156	1	0.75
G28518	1	0.75
G28710	1	0.75
G2887	1	0.75
G31386	1	0.75
G3156	1	0.75
G31979	1	0.75
G32350	1	0.75
G33449	1	0.75
G33598	1	0.75
G34352	1	0.75
G34749	1	0.75
G35391	1	0.75
G4662	1	0.75
G4718	1	0.75
G4797	1	0.75
G4881	1	0.75
G5327	1	0.75
G5331	1	0.75
G588	1	0.75
G7327	1	0.75
G737	1	0.75
G9463	1	0.75
G9686	1	0.75
G9948	1	0.75
ENSLOC000253	1	0.74
G10079	1	0.74
G1032	1	0.74
G1093	1	0.74
G11098	1	0.74
G11215	1	0.74
G11575	1	0.74
G11655	1	0.74
G12296	1	0.74
G12403	1	0.74
G12649	1	0.74
G1293	1	0.74
G13658	1	0.74
G13662	1	0.74
G13767	1	0.74
G14361	1	0.74
G14383	1	0.74
G14840	1	0.74
G14928	1	0.74
G15894	1	0.74
G16072	1	0.74
G16861	1	0.74
G16891	1	0.74
G1733	1	0.74
G17748	1	0.74
G18113	1	0.74
G19812	1	0.74
G19841	1	0.74
G20949	1	0.74
G21086	1	0.74
G21619	1	0.74
G22733	1	0.74
G22863	1	0.74
G22936	1	0.74
G23135	1	0.74
G24957	1	0.74
G25041	1	0.74
G255	1	0.74
G25636	1	0.74
G27110	1	0.74
G27560	1	0.74
G27561	1	0.74
G27688	1	0.74
G2846	1	0.74
G2865	1	0.74
G28904	1	0.74
G29163	1	0.74
G29371	1	0.74
G29429	1	0.74
G29486	1	0.74
G29719	1	0.74
G30405	1	0.74
G30472	1	0.74
G3091	1	0.74
G31015	1	0.74
G31204	1	0.74
G31217	1	0.74
G31319	1	0.74
G31429	1	0.74
G31971	1	0.74
G32153	1	0.74
G32980	1	0.74
G3305	1	0.74
G33281	1	0.74
G33443	1	0.74
G34604	1	0.74
G35090	1	0.74
G3625	1	0.74
G3857	1	0.74
G4110	1	0.74
G4449	1	0.74
G4471	1	0.74
G4561	1	0.74
G4679	1	0.74
G5141	1	0.74
G5240	1	0.74
G5504	1	0.74
G5522	1	0.74
G573	1	0.74
G5858	1	0.74
G6092	1	0.74
G63	1	0.74
G631	1	0.74
G6890	1	0.74
G8702	1	0.74
G9183	1	0.74
G10695	1	0.73
G10802	1	0.73
G11866	1	0.73
G12173	1	0.73
G12806	1	0.73
G13664	1	0.73
G13670	1	0.73
G13844	1	0.73
G14272	1	0.73
G1465	1	0.73
G15844	1	0.73
G17438	1	0.73
G19599	1	0.73
G20192	1	0.73
G20277	1	0.73
G20439	1	0.73
G20555	1	0.73
G20633	1	0.73
G20647	1	0.73
G20831	1	0.73
G21088	1	0.73
G21186	1	0.73
G21290	1	0.73
G2130	1	0.73
G2157	1	0.73
G22047	1	0.73
G22117	1	0.73
G22474	1	0.73
G23120	1	0.73
G23344	1	0.73
G2337	1	0.73
G23852	1	0.73
G23855	1	0.73
G24024	1	0.73
G2406	1	0.73
G24492	1	0.73
G2483	1	0.73
G2485	1	0.73
G24948	1	0.73
G25237	1	0.73
G25363	1	0.73
G25760	1	0.73
G27508	1	0.73
G27743	1	0.73
G27818	1	0.73
G27856	1	0.73
G29121	1	0.73
G29137	1	0.73
G29774	1	0.73
G30707	1	0.73
G31011	1	0.73
G31030	1	0.73
G31445	1	0.73
G31622	1	0.73
G31966	1	0.73
G32097	1	0.73
G32109	1	0.73
G33061	1	0.73
G33407	1	0.73
G34033	1	0.73
G34785	1	0.73
G35280	1	0.73
G3709	1	0.73
G4249	1	0.73
G447	1	0.73
G4549	1	0.73
G6055	1	0.73
G6569	1	0.73
G6913	1	0.73
G6960	1	0.73
G7234	1	0.73
G9794	1	0.73
G9985	1	0.73
G10131	1	0.72
G10365	1	0.72
G1098	1	0.72
G11654	1	0.72
G12029	1	0.72
G12399	1	0.72
G12710	1	0.72
G13292	1	0.72
G15085	1	0.72
G15183	1	0.72
G15338	1	0.72
G15812	1	0.72
G16882	1	0.72
G17481	1	0.72
G17696	1	0.72
G17902	1	0.72
G18668	1	0.72
G193	1	0.72
G19600	1	0.72
G20176	1	0.72
G20303	1	0.72
G20372	1	0.72
G20556	1	0.72
G20790	1	0.72
G20837	1	0.72
G21456	1	0.72
G21536	1	0.72
G21995	1	0.72
G22703	1	0.72
G22935	1	0.72
G23330	1	0.72
G23959	1	0.72
G23980	1	0.72
G24117	1	0.72
G24761	1	0.72
G248	1	0.72
G24897	1	0.72
G25268	1	0.72
G25611	1	0.72
G25612	1	0.72
G25742	1	0.72
G26196	1	0.72
G26429	1	0.72
G27593	1	0.72
G27648	1	0.72
G29436	1	0.72
G29989	1	0.72
G29990	1	0.72
G3002	1	0.72
G30510	1	0.72
G30618	1	0.72
G3097	1	0.72
G31185	1	0.72
G31523	1	0.72
G31556	1	0.72
G31577	1	0.72
G32488	1	0.72
G32543	1	0.72
G32546	1	0.72
G32736	1	0.72
G3294	1	0.72
G34358	1	0.72
G34878	1	0.72
G3541	1	0.72
G35525	1	0.72
G405	1	0.72
G4703	1	0.72
G4741	1	0.72
G4861	1	0.72
G52	1	0.72
G5218	1	0.72
G5328	1	0.72
G5335	1	0.72
G5841	1	0.72
G6093	1	0.72
G6666	1	0.72
G6702	1	0.72
G7033	1	0.72
G7128	1	0.72
G7242	1	0.72
G7455	1	0.72
G8399	1	0.72
G9069	1	0.72
G9955	1	0.72
G10339	1	0.71
G11006	1	0.71
G11175	1	0.71
G11347	1	0.71
G11356	1	0.71
G11606	1	0.71
G11868	1	0.71
G1223	1	0.71
G12405	1	0.71
G13028	1	0.71
G13257	1	0.71
G13623	1	0.71
G13657	1	0.71
G14044	1	0.71
G1461	1	0.71
G1481	1	0.71
G1485	1	0.71
G15	1	0.71
G15233	1	0.71
G15329	1	0.71
G15855	1	0.71
G16056	1	0.71
G1649	1	0.71
G16947	1	0.71
G17263	1	0.71
G18029	1	0.71
G18132	1	0.71
G18165	1	0.71
G18529	1	0.71
G19501	1	0.71
G20210	1	0.71
G20981	1	0.71
G22283	1	0.71
G22347	1	0.71
G22955	1	0.71
G23188	1	0.71
G23431	1	0.71
G23457	1	0.71
G23463	1	0.71
G24186	1	0.71
G24508	1	0.71
G24688	1	0.71
G25350	1	0.71
G25554	1	0.71
G25893	1	0.71
G26301	1	0.71
G26549	1	0.71
G26758	1	0.71
G27431	1	0.71
G27442	1	0.71
G27491	1	0.71
G28037	1	0.71
G28399	1	0.71
G2847	1	0.71
G29032	1	0.71
G29282	1	0.71
G29653	1	0.71
G29864	1	0.71
G31575	1	0.71
G31982	1	0.71
G32331	1	0.71
G32374	1	0.71
G32929	1	0.71
G34281	1	0.71
G3790	1	0.71
G5122	1	0.71
G5130	1	0.71
G5285	1	0.71
G5312	1	0.71
G5945	1	0.71
G6127	1	0.71
G6381	1	0.71
G6463	1	0.71
G6662	1	0.71
G6774	1	0.71
G6876	1	0.71
G7045	1	0.71
G8220	1	0.71
G10008	1	0.7
G10072	1	0.7
G10236	1	0.7
G10315	1	0.7
G10359	1	0.7
G1095	1	0.7
G11171	1	0.7
G11249	1	0.7
G11388	1	0.7
G11946	1	0.7
G12020	1	0.7
G12191	1	0.7
G12286	1	0.7
G12408	1	0.7
G12421	1	0.7
G12555	1	0.7
G12708	1	0.7
G12858	1	0.7
G12890	1	0.7
G13208	1	0.7
G13214	1	0.7
G14003	1	0.7
G14027	1	0.7
G1407	1	0.7
G14273	1	0.7
G14346	1	0.7
G14487	1	0.7
G14705	1	0.7
G1508	1	0.7
G15494	1	0.7
G15857	1	0.7
G159	1	0.7
G15996	1	0.7
G16422	1	0.7
G16866	1	0.7
G19305	1	0.7
G20328	1	0.7
G20472	1	0.7
G20508	1	0.7
G21345	1	0.7
G21491	1	0.7
G21602	1	0.7
G21642	1	0.7
G22019	1	0.7
G22724	1	0.7
G23796	1	0.7
G23953	1	0.7
G242	1	0.7
G24344	1	0.7
G24540	1	0.7
G25139	1	0.7
G25329	1	0.7
G25989	1	0.7
G26376	1	0.7
G26491	1	0.7
G27082	1	0.7
G27509	1	0.7
G28006	1	0.7
G28082	1	0.7
G28255	1	0.7
G28340	1	0.7
G28530	1	0.7
G28843	1	0.7
G28995	1	0.7
G29172	1	0.7
G29297	1	0.7
G31270	1	0.7
G31691	1	0.7
G32152	1	0.7
G32343	1	0.7
G32498	1	0.7
G3300	1	0.7
G375	1	0.7
G3818	1	0.7
G3894	1	0.7
G3944	1	0.7
G4747	1	0.7
G5018	1	0.7
G5311	1	0.7
G634	1	0.7
G6494	1	0.7
G6505	1	0.7
G6783	1	0.7
G6817	1	0.7
G7832	1	0.7
G8013	1	0.7
G9848	1	0.7
G9963	1	0.7
G1012	1	0.69
G10394	1	0.69
G10578	1	0.69
G10686	1	0.69
G10876	1	0.69
G10999	1	0.69
G114	1	0.69
G11422	1	0.69
G11580	1	0.69
G12050	1	0.69
G12086	1	0.69
G12188	1	0.69
G12313	1	0.69
G12448	1	0.69
G12479	1	0.69
G12695	1	0.69
G13251	1	0.69
G13732	1	0.69
G14229	1	0.69
G14321	1	0.69
G14669	1	0.69
G15519	1	0.69
G15647	1	0.69
G15989	1	0.69
G16197	1	0.69
G16948	1	0.69
G17379	1	0.69
G17447	1	0.69
G17709	1	0.69
G17715	1	0.69
G17718	1	0.69
G19119	1	0.69
G19397	1	0.69
G19572	1	0.69
G20738	1	0.69
G21102	1	0.69
G21623	1	0.69
G21817	1	0.69
G22273	1	0.69
G22406	1	0.69
G22635	1	0.69
G2319	1	0.69
G23396	1	0.69
G23591	1	0.69
G24100	1	0.69
G24499	1	0.69
G24720	1	0.69
G24895	1	0.69
G2508	1	0.69
G25145	1	0.69
G25396	1	0.69
G25651	1	0.69
G26539	1	0.69
G26565	1	0.69
G26660	1	0.69
G26698	1	0.69
G27103	1	0.69
G27824	1	0.69
G28046	1	0.69
G28315	1	0.69
G28605	1	0.69
G29157	1	0.69
G29734	1	0.69
G29742	1	0.69
G29835	1	0.69
G29925	1	0.69
G31192	1	0.69
G31218	1	0.69
G31222	1	0.69
G3190	1	0.69
G32035	1	0.69
G32597	1	0.69
G34456	1	0.69
G34603	1	0.69
G35308	1	0.69
G35413	1	0.69
G4397	1	0.69
G4430	1	0.69
G4795	1	0.69
G5216	1	0.69
G5266	1	0.69
G5972	1	0.69
G6233	1	0.69
G6240	1	0.69
G6254	1	0.69
G6814	1	0.69
G7417	1	0.69
G9097	1	0.69
G9740	1	0.69
G10026	1	0.68
G10817	1	0.68
G111	1	0.68
G12099	1	0.68
G12932	1	0.68
G13823	1	0.68
G13940	1	0.68
G14058	1	0.68
G14473	1	0.68
G14553	1	0.68
G14756	1	0.68
G15188	1	0.68
G16346	1	0.68
G16934	1	0.68
G17249	1	0.68
G1727	1	0.68
G1826	1	0.68
G18709	1	0.68
G18779	1	0.68
G18849	1	0.68
G19415	1	0.68
G19764	1	0.68
G20	1	0.68
G20258	1	0.68
G20629	1	0.68
G20741	1	0.68
G20899	1	0.68
G22030	1	0.68
G22536	1	0.68
G23505	1	0.68
G23511	1	0.68
G23757	1	0.68
G23781	1	0.68
G23863	1	0.68
G24672	1	0.68
G2490	1	0.68
G26934	1	0.68
G27114	1	0.68
G2788	1	0.68
G28073	1	0.68
G28083	1	0.68
G28122	1	0.68
G28768	1	0.68
G29008	1	0.68
G30019	1	0.68
G30688	1	0.68
G31216	1	0.68
G3236	1	0.68
G32884	1	0.68
G33179	1	0.68
G33487	1	0.68
G3369	1	0.68
G34077	1	0.68
G34111	1	0.68
G34744	1	0.68
G34966	1	0.68
G35310	1	0.68
G35365	1	0.68
G3569	1	0.68
G3655	1	0.68
G406	1	0.68
G4375	1	0.68
G4826	1	0.68
G5280	1	0.68
G5286	1	0.68
G5475	1	0.68
G592	1	0.68
G6417	1	0.68
G6782	1	0.68
G6803	1	0.68
G7021	1	0.68
G7399	1	0.68
G9739	1	0.68
G9991	1	0.68
G10462	1	0.67
G10468	1	0.67
G1066	1	0.67
G11452	1	0.67
G11824	1	0.67
G12218	1	0.67
G12545	1	0.67
G12633	1	0.67
G12768	1	0.67
G12897	1	0.67
G13039	1	0.67
G13420	1	0.67
G1474	1	0.67
G1553	1	0.67
G15716	1	0.67
G16010	1	0.67
G16265	1	0.67
G16459	1	0.67
G1651	1	0.67
G16952	1	0.67
G17201	1	0.67
G17282	1	0.67
G18138	1	0.67
G18783	1	0.67
G1886	1	0.67
G19113	1	0.67
G19274	1	0.67
G19681	1	0.67
G1971	1	0.67
G20643	1	0.67
G20928	1	0.67
G21397	1	0.67
G21926	1	0.67
G22825	1	0.67
G22900	1	0.67
G23150	1	0.67
G23549	1	0.67
G23710	1	0.67
G24126	1	0.67
G24576	1	0.67
G24631	1	0.67
G25007	1	0.67
G25842	1	0.67
G2590	1	0.67
G26031	1	0.67
G26255	1	0.67
G2627	1	0.67
G26548	1	0.67
G26684	1	0.67
G26768	1	0.67
G27026	1	0.67
G2722	1	0.67
G27426	1	0.67
G27727	1	0.67
G28013	1	0.67
G28147	1	0.67
G2925	1	0.67
G29419	1	0.67
G2982	1	0.67
G30134	1	0.67
G30215	1	0.67
G30218	1	0.67
G30545	1	0.67
G3087	1	0.67
G31128	1	0.67
G3123	1	0.67
G31541	1	0.67
G31608	1	0.67
G3337	1	0.67
G33446	1	0.67
G3366	1	0.67
G34706	1	0.67
G35066	1	0.67
G35270	1	0.67
G35296	1	0.67
G35419	1	0.67
G35434	1	0.67
G35449	1	0.67
G3893	1	0.67
G4458	1	0.67
G4536	1	0.67
G4978	1	0.67
G6129	1	0.67
G7550	1	0.67
G8687	1	0.67
G8925	1	0.67
G9288	1	0.67
G9548	1	0.67
G9950	1	0.67
G10158	1	0.66
G10343	1	0.66
G10624	1	0.66
G11259	1	0.66
G11898	1	0.66
G12263	1	0.66
G12361	1	0.66
G12407	1	0.66
G12763	1	0.66
G1281	1	0.66
G12891	1	0.66
G13040	1	0.66
G13098	1	0.66
G13136	1	0.66
G13147	1	0.66
G13213	1	0.66
G13217	1	0.66
G13600	1	0.66
G13693	1	0.66
G14240	1	0.66
G14772	1	0.66
G14841	1	0.66
G15012	1	0.66
G15222	1	0.66
G15258	1	0.66
G15395	1	0.66
G15609	1	0.66
G15851	1	0.66
G17525	1	0.66
G17793	1	0.66
G17830	1	0.66
G17968	1	0.66
G18437	1	0.66
G1852	1	0.66
G18790	1	0.66
G19478	1	0.66
G20189	1	0.66
G20266	1	0.66
G20612	1	0.66
G20757	1	0.66
G20956	1	0.66
G21441	1	0.66
G21487	1	0.66
G21715	1	0.66
G21736	1	0.66
G21914	1	0.66
G220	1	0.66
G22106	1	0.66
G22138	1	0.66
G22722	1	0.66
G22793	1	0.66
G22963	1	0.66
G23929	1	0.66
G24104	1	0.66
G24249	1	0.66
G24413	1	0.66
G24915	1	0.66
G2616	1	0.66
G26357	1	0.66
G26661	1	0.66
G27243	1	0.66
G28005	1	0.66
G28075	1	0.66
G2845	1	0.66
G29002	1	0.66
G29219	1	0.66
G29380	1	0.66
G29542	1	0.66
G29775	1	0.66
G30274	1	0.66
G30450	1	0.66
G30578	1	0.66
G31301	1	0.66
G31901	1	0.66
G32088	1	0.66
G325	1	0.66
G32928	1	0.66
G33680	1	0.66
G33886	1	0.66
G34775	1	0.66
G34925	1	0.66
G35266	1	0.66
G35269	1	0.66
G35379	1	0.66
G459	1	0.66
G5019	1	0.66
G5050	1	0.66
G5248	1	0.66
G5986	1	0.66
G6281	1	0.66
G644	1	0.66
G8477	1	0.66
G9055	1	0.66
G9614	1	0.66
G9932	1	0.66
G10237	1	0.65
G10366	1	0.65
G10685	1	0.65
G10906	1	0.65
G11353	1	0.65
G12618	1	0.65
G12667	1	0.65
G1268	1	0.65
G13740	1	0.65
G13748	1	0.65
G14023	1	0.65
G1418	1	0.65
G14761	1	0.65
G1490	1	0.65
G15027	1	0.65
G15295	1	0.65
G15575	1	0.65
G15990	1	0.65
G16402	1	0.65
G1645	1	0.65
G16702	1	0.65
G16792	1	0.65
G17514	1	0.65
G1761	1	0.65
G1784	1	0.65
G1792	1	0.65
G18372	1	0.65
G18434	1	0.65
G19642	1	0.65
G19662	1	0.65
G2025	1	0.65
G2116	1	0.65
G21705	1	0.65
G22137	1	0.65
G22565	1	0.65
G22723	1	0.65
G23034	1	0.65
G23239	1	0.65
G23656	1	0.65
G24131	1	0.65
G24308	1	0.65
G24409	1	0.65
G24497	1	0.65
G25513	1	0.65
G26140	1	0.65
G26475	1	0.65
G26874	1	0.65
G26937	1	0.65
G27198	1	0.65
G27294	1	0.65
G27903	1	0.65
G27929	1	0.65
G27982	1	0.65
G29293	1	0.65
G29387	1	0.65
G2939	1	0.65
G29412	1	0.65
G30183	1	0.65
G30348	1	0.65
G30403	1	0.65
G30871	1	0.65
G31081	1	0.65
G31257	1	0.65
G31264	1	0.65
G31444	1	0.65
G3198	1	0.65
G32369	1	0.65
G32593	1	0.65
G32933	1	0.65
G33275	1	0.65
G3340	1	0.65
G33445	1	0.65
G3426	1	0.65
G34856	1	0.65
G35125	1	0.65
G3768	1	0.65
G4276	1	0.65
G4490	1	0.65
G4495	1	0.65
G5191	1	0.65
G5574	1	0.65
G5823	1	0.65
G5865	1	0.65
G605	1	0.65
G6090	1	0.65
G622	1	0.65
G6295	1	0.65
G6847	1	0.65
G7268	1	0.65
G816	1	0.65
G8341	1	0.65
G8684	1	0.65
G9305	1	0.65
G10083	1	0.64
G10144	1	0.64
G10372	1	0.64
G10628	1	0.64
G108	1	0.64
G11761	1	0.64
G121	1	0.64
G1233	1	0.64
G12402	1	0.64
G12756	1	0.64
G13046	1	0.64
G13577	1	0.64
G13754	1	0.64
G144	1	0.64
G15017	1	0.64
G15723	1	0.64
G15837	1	0.64
G16286	1	0.64
G17270	1	0.64
G17369	1	0.64
G1757	1	0.64
G17935	1	0.64
G17958	1	0.64
G18627	1	0.64
G19617	1	0.64
G19729	1	0.64
G19762	1	0.64
G20386	1	0.64
G21098	1	0.64
G22218	1	0.64
G22432	1	0.64
G23134	1	0.64
G23210	1	0.64
G23349	1	0.64
G23640	1	0.64
G24507	1	0.64
G24593	1	0.64
G24628	1	0.64
G24847	1	0.64
G25225	1	0.64
G25320	1	0.64
G25449	1	0.64
G26009	1	0.64
G26265	1	0.64
G26972	1	0.64
G27422	1	0.64
G28484	1	0.64
G28528	1	0.64
G28594	1	0.64
G2867	1	0.64
G29165	1	0.64
G30334	1	0.64
G30473	1	0.64
G30543	1	0.64
G30628	1	0.64
G30941	1	0.64
G31035	1	0.64
G31263	1	0.64
G31397	1	0.64
G31757	1	0.64
G32144	1	0.64
G32253	1	0.64
G32334	1	0.64
G32665	1	0.64
G3287	1	0.64
G33342	1	0.64
G33853	1	0.64
G3393	1	0.64
G34752	1	0.64
G34972	1	0.64
G35143	1	0.64
G4042	1	0.64
G4649	1	0.64
G5135	1	0.64
G5326	1	0.64
G7216	1	0.64
G7403	1	0.64
G9293	1	0.64
G9881	1	0.64
G9961	1	0.64
G1007	1	0.63
G10152	1	0.63
G10392	1	0.63
G10563	1	0.63
G10714	1	0.63
G11608	1	0.63
G12164	1	0.63
G12596	1	0.63
G13559	1	0.63
G13733	1	0.63
G13735	1	0.63
G1396	1	0.63
G15232	1	0.63
G15773	1	0.63
G160	1	0.63
G1746	1	0.63
G17567	1	0.63
G1795	1	0.63
G18106	1	0.63
G18512	1	0.63
G18674	1	0.63
G18973	1	0.63
G19117	1	0.63
G19176	1	0.63
G1928	1	0.63
G20275	1	0.63
G20389	1	0.63
G20475	1	0.63
G2072	1	0.63
G20851	1	0.63
G20989	1	0.63
G2207	1	0.63
G22361	1	0.63
G2239	1	0.63
G22671	1	0.63
G23251	1	0.63
G23269	1	0.63
G23544	1	0.63
G23648	1	0.63
G23650	1	0.63
G2445	1	0.63
G24963	1	0.63
G25070	1	0.63
G25370	1	0.63
G25652	1	0.63
G26462	1	0.63
G26955	1	0.63
G27412	1	0.63
G27786	1	0.63
G28501	1	0.63
G29038	1	0.63
G29222	1	0.63
G29637	1	0.63
G30313	1	0.63
G31761	1	0.63
G3177	1	0.63
G32099	1	0.63
G32114	1	0.63
G32625	1	0.63
G3335	1	0.63
G33441	1	0.63
G34725	1	0.63
G35024	1	0.63
G35399	1	0.63
G4769	1	0.63
G4887	1	0.63
G4950	1	0.63
G5120	1	0.63
G5301	1	0.63
G550	1	0.63
G6	1	0.63
G6070	1	0.63
G6535	1	0.63
G7069	1	0.63
G7197	1	0.63
G780	1	0.63
G9416	1	0.63
G9556	1	0.63
G9946	1	0.63
G10791	1	0.62
G11319	1	0.62
G11444	1	0.62
G11578	1	0.62
G11756	1	0.62
G12177	1	0.62
G1255	1	0.62
G12639	1	0.62
G13348	1	0.62
G13522	1	0.62
G13706	1	0.62
G13752	1	0.62
G1417	1	0.62
G14465	1	0.62
G15387	1	0.62
G15434	1	0.62
G15700	1	0.62
G16069	1	0.62
G16100	1	0.62
G16455	1	0.62
G16619	1	0.62
G17589	1	0.62
G17722	1	0.62
G18311	1	0.62
G18665	1	0.62
G20188	1	0.62
G20434	1	0.62
G20545	1	0.62
G21125	1	0.62
G21128	1	0.62
G21318	1	0.62
G21967	1	0.62
G22256	1	0.62
G22484	1	0.62
G22947	1	0.62
G23373	1	0.62
G23561	1	0.62
G23660	1	0.62
G23837	1	0.62
G24304	1	0.62
G24317	1	0.62
G25089	1	0.62
G25425	1	0.62
G25508	1	0.62
G25557	1	0.62
G25648	1	0.62
G25653	1	0.62
G25981	1	0.62
G26598	1	0.62
G27571	1	0.62
G28638	1	0.62
G28996	1	0.62
G29095	1	0.62
G29166	1	0.62
G2942	1	0.62
G29476	1	0.62
G298	1	0.62
G2981	1	0.62
G30045	1	0.62
G30049	1	0.62
G30278	1	0.62
G30836	1	0.62
G30848	1	0.62
G3228	1	0.62
G34571	1	0.62
G34609	1	0.62
G3511	1	0.62
G3515	1	0.62
G393	1	0.62
G5447	1	0.62
G5474	1	0.62
G5629	1	0.62
G6405	1	0.62
G642	1	0.62
G6527	1	0.62
G6819	1	0.62
G7338	1	0.62
G7398	1	0.62
G7477	1	0.62
G8474	1	0.62
G9229	1	0.62
G9992	1	0.62
G10491	1	0.61
G10904	1	0.61
G11	1	0.61
G11826	1	0.61
G12017	1	0.61
G12410	1	0.61
G12475	1	0.61
G12488	1	0.61
G12994	1	0.61
G13198	1	0.61
G13656	1	0.61
G13665	1	0.61
G13718	1	0.61
G1378	1	0.61
G14437	1	0.61
G1514	1	0.61
G15244	1	0.61
G15269	1	0.61
G15603	1	0.61
G1588	1	0.61
G17264	1	0.61
G17700	1	0.61
G17836	1	0.61
G18778	1	0.61
G19875	1	0.61
G19999	1	0.61
G2051	1	0.61
G21307	1	0.61
G21369	1	0.61
G22090	1	0.61
G23069	1	0.61
G23259	1	0.61
G23268	1	0.61
G23497	1	0.61
G23795	1	0.61
G24234	1	0.61
G24535	1	0.61
G25176	1	0.61
G25186	1	0.61
G25687	1	0.61
G2630	1	0.61
G26356	1	0.61
G26517	1	0.61
G27073	1	0.61
G27156	1	0.61
G27305	1	0.61
G27425	1	0.61
G27587	1	0.61
G27976	1	0.61
G28256	1	0.61
G28524	1	0.61
G28714	1	0.61
G28728	1	0.61
G29396	1	0.61
G29406	1	0.61
G29531	1	0.61
G3038	1	0.61
G30897	1	0.61
G31127	1	0.61
G31188	1	0.61
G31366	1	0.61
G31584	1	0.61
G31831	1	0.61
G31985	1	0.61
G3361	1	0.61
G3379	1	0.61
G34539	1	0.61
G34578	1	0.61
G34629	1	0.61
G35050	1	0.61
G4044	1	0.61
G4088	1	0.61
G4369	1	0.61
G4477	1	0.61
G5163	1	0.61
G5535	1	0.61
G6067	1	0.61
G608	1	0.61
G6297	1	0.61
G7032	1	0.61
G7839	1	0.61
G818	1	0.61
G9118	1	0.61
G9810	1	0.61
G9928	1	0.61
G10374	1	0.6
G10396	1	0.6
G10859	1	0.6
G11779	1	0.6
G11873	1	0.6
G1248	1	0.6
G12693	1	0.6
G12750	1	0.6
G12899	1	0.6
G13222	1	0.6
G13534	1	0.6
G14014	1	0.6
G14045	1	0.6
G14390	1	0.6
G14430	1	0.6
G14642	1	0.6
G14688	1	0.6
G14792	1	0.6
G14903	1	0.6
G14995	1	0.6
G15179	1	0.6
G15206	1	0.6
G16570	1	0.6
G16769	1	0.6
G17236	1	0.6
G1770	1	0.6
G17753	1	0.6
G17760	1	0.6
G17795	1	0.6
G18337	1	0.6
G18685	1	0.6
G19018	1	0.6
G19673	1	0.6
G19744	1	0.6
G20361	1	0.6
G20479	1	0.6
G20703	1	0.6
G22223	1	0.6
G22313	1	0.6
G22469	1	0.6
G22530	1	0.6
G2269	1	0.6
G23401	1	0.6
G23537	1	0.6
G23778	1	0.6
G24222	1	0.6
G24617	1	0.6
G24662	1	0.6
G24949	1	0.6
G24959	1	0.6
G25336	1	0.6
G25512	1	0.6
G26472	1	0.6
G26770	1	0.6
G27602	1	0.6
G27612	1	0.6
G27639	1	0.6
G27916	1	0.6
G27981	1	0.6
G28494	1	0.6
G29177	1	0.6
G29224	1	0.6
G29393	1	0.6
G2941	1	0.6
G29512	1	0.6
G30515	1	0.6
G30603	1	0.6
G30905	1	0.6
G31004	1	0.6
G31096	1	0.6
G31302	1	0.6
G31484	1	0.6
G31500	1	0.6
G31860	1	0.6
G31981	1	0.6
G33489	1	0.6
G3376	1	0.6
G34579	1	0.6
G35049	1	0.6
G35176	1	0.6
G35180	1	0.6
G3698	1	0.6
G3761	1	0.6
G3934	1	0.6
G4406	1	0.6
G4845	1	0.6
G4976	1	0.6
G5353	1	0.6
G5485	1	0.6
G5687	1	0.6
G5699	1	0.6
G6272	1	0.6
G6506	1	0.6
G7391	1	0.6
G8613	1	0.6
G8898	1	0.6
G9054	1	0.6
G10073	1	0.59
G10409	1	0.59
G1042	1	0.59
G1126	1	0.59
G11260	1	0.59
G11445	1	0.59
G11612	1	0.59
G11644	1	0.59
G11774	1	0.59
G1243	1	0.59
G12588	1	0.59
G12590	1	0.59
G13446	1	0.59
G13475	1	0.59
G13518	1	0.59
G13917	1	0.59
G14039	1	0.59
G14349	1	0.59
G14556	1	0.59
G16009	1	0.59
G16622	1	0.59
G16632	1	0.59
G16798	1	0.59
G16801	1	0.59
G17022	1	0.59
G17233	1	0.59
G17281	1	0.59
G17618	1	0.59
G18614	1	0.59
G19028	1	0.59
G19056	1	0.59
G19427	1	0.59
G19821	1	0.59
G20252	1	0.59
G20344	1	0.59
G20403	1	0.59
G20523	1	0.59
G20785	1	0.59
G20816	1	0.59
G21803	1	0.59
G21842	1	0.59
G21918	1	0.59
G21959	1	0.59
G22025	1	0.59
G22149	1	0.59
G22159	1	0.59
G23108	1	0.59
G23486	1	0.59
G23926	1	0.59
G2427	1	0.59
G24309	1	0.59
G24632	1	0.59
G24675	1	0.59
G24696	1	0.59
G25257	1	0.59
G25379	1	0.59
G25461	1	0.59
G25621	1	0.59
G25881	1	0.59
G27113	1	0.59
G27365	1	0.59
G27636	1	0.59
G27799	1	0.59
G28584	1	0.59
G28724	1	0.59
G29134	1	0.59
G29834	1	0.59
G31070	1	0.59
G3113	1	0.59
G31224	1	0.59
G3147	1	0.59
G31521	1	0.59
G31877	1	0.59
G32460	1	0.59
G32548	1	0.59
G3268	1	0.59
G32904	1	0.59
G3296	1	0.59
G34908	1	0.59
G35061	1	0.59
G3938	1	0.59
G4134	1	0.59
G4327	1	0.59
G4337	1	0.59
G4939	1	0.59
G5162	1	0.59
G5662	1	0.59
G5873	1	0.59
G6820	1	0.59
G6982	1	0.59
G7503	1	0.59
G8317	1	0.59
G8460	1	0.59
G8942	1	0.59
G9202	1	0.59
G9952	1	0.59
G10541	1	0.58
G10805	1	0.58
G11042	1	0.58
G11911	1	0.58
G12133	1	0.58
G12365	1	0.58
G12404	1	0.58
G1273	1	0.58
G13088	1	0.58
G13195	1	0.58
G13216	1	0.58
G13729	1	0.58
G1392	1	0.58
G14019	1	0.58
G14118	1	0.58
G14515	1	0.58
G14601	1	0.58
G15256	1	0.58
G15580	1	0.58
G15770	1	0.58
G15809	1	0.58
G16428	1	0.58
G16473	1	0.58
G17159	1	0.58
G17557	1	0.58
G17581	1	0.58
G18764	1	0.58
G18970	1	0.58
G18978	1	0.58
G1949	1	0.58
G1958	1	0.58
G19618	1	0.58
G19876	1	0.58
G20075	1	0.58
G20267	1	0.58
G20377	1	0.58
G20395	1	0.58
G20632	1	0.58
G21009	1	0.58
G21167	1	0.58
G21185	1	0.58
G21838	1	0.58
G2242	1	0.58
G23084	1	0.58
G23289	1	0.58
G23321	1	0.58
G23378	1	0.58
G23397	1	0.58
G23518	1	0.58
G23748	1	0.58
G24039	1	0.58
G24118	1	0.58
G24220	1	0.58
G24238	1	0.58
G24552	1	0.58
G24561	1	0.58
G2457	1	0.58
G24774	1	0.58
G25194	1	0.58
G25209	1	0.58
G25629	1	0.58
G263	1	0.58
G26925	1	0.58
G27229	1	0.58
G2762	1	0.58
G27803	1	0.58
G27902	1	0.58
G28143	1	0.58
G28152	1	0.58
G28555	1	0.58
G28690	1	0.58
G28813	1	0.58
G2921	1	0.58
G29564	1	0.58
G29639	1	0.58
G29649	1	0.58
G29663	1	0.58
G29992	1	0.58
G30107	1	0.58
G30115	1	0.58
G30501	1	0.58
G30734	1	0.58
G31413	1	0.58
G31415	1	0.58
G31783	1	0.58
G31797	1	0.58
G31890	1	0.58
G32161	1	0.58
G3259	1	0.58
G32606	1	0.58
G32805	1	0.58
G32846	1	0.58
G33264	1	0.58
G33394	1	0.58
G33746	1	0.58
G34373	1	0.58
G34379	1	0.58
G34573	1	0.58
G34717	1	0.58
G34800	1	0.58
G35052	1	0.58
G35249	1	0.58
G35481	1	0.58
G3855	1	0.58
G4210	1	0.58
G4338	1	0.58
G4459	1	0.58
G4572	1	0.58
G4583	1	0.58
G460	1	0.58
G4936	1	0.58
G4940	1	0.58
G5161	1	0.58
G5381	1	0.58
G5496	1	0.58
G5740	1	0.58
G5743	1	0.58
G6400	1	0.58
G6509	1	0.58
G6652	1	0.58
G6777	1	0.58
G70	1	0.58
G710	1	0.58
G7218	1	0.58
G7339	1	0.58
G745	1	0.58
G8009	1	0.58
G8383	1	0.58
G841	1	0.58
G881	1	0.58
G8994	1	0.58
G907	1	0.58
G9180	1	0.58
G10082	1	0.57
G10135	1	0.57
G10170	1	0.57
G10216	1	0.57
G10364	1	0.57
G10857	1	0.57
G10889	1	0.57
G1090	1	0.57
G11126	1	0.57
G11281	1	0.57
G1148	1	0.57
G11731	1	0.57
G12084	1	0.57
G12131	1	0.57
G12354	1	0.57
G12463	1	0.57
G12642	1	0.57
G12802	1	0.57
G12935	1	0.57
G12954	1	0.57
G13167	1	0.57
G1347	1	0.57
G13481	1	0.57
G13525	1	0.57
G13675	1	0.57
G13894	1	0.57
G13925	1	0.57
G14080	1	0.57
G14153	1	0.57
G15103	1	0.57
G16292	1	0.57
G16494	1	0.57
G16609	1	0.57
G17214	1	0.57
G19012	1	0.57
G19605	1	0.57
G19694	1	0.57
G20327	1	0.57
G20484	1	0.57
G21617	1	0.57
G21908	1	0.57
G22179	1	0.57
G22261	1	0.57
G22300	1	0.57
G22340	1	0.57
G22382	1	0.57
G22869	1	0.57
G23124	1	0.57
G23355	1	0.57
G23483	1	0.57
G2408	1	0.57
G24283	1	0.57
G25044	1	0.57
G25502	1	0.57
G25539	1	0.57
G25927	1	0.57
G26723	1	0.57
G26779	1	0.57
G27190	1	0.57
G27532	1	0.57
G28142	1	0.57
G28270	1	0.57
G2871	1	0.57
G28814	1	0.57
G29058	1	0.57
G29146	1	0.57
G29449	1	0.57
G29513	1	0.57
G29806	1	0.57
G29856	1	0.57
G29886	1	0.57
G30099	1	0.57
G30799	1	0.57
G31309	1	0.57
G31764	1	0.57
G32483	1	0.57
G32774	1	0.57
G32869	1	0.57
G33174	1	0.57
G33389	1	0.57
G3386	1	0.57
G34028	1	0.57
G34646	1	0.57
G3501	1	0.57
G35199	1	0.57
G35354	1	0.57
G3854	1	0.57
G4135	1	0.57
G4579	1	0.57
G4879	1	0.57
G4963	1	0.57
G5079	1	0.57
G5101	1	0.57
G5924	1	0.57
G5963	1	0.57
G6184	1	0.57
G7783	1	0.57
G8414	1	0.57
G858	1	0.57
G9011	1	0.57
G9167	1	0.57
G9234	1	0.57
G924	1	0.57
G9338	1	0.57
G9937	1	0.57
G10398	1	0.56
[truncated: 2,475 more rows]

## Sheet: Cluster 2_Female
gene ID	Cluster_F	Membership_F
G10785	2	0.83
G11806	2	0.83
G1182	2	0.83
G13148	2	0.83
G13976	2	0.83
G15331	2	0.83
G1611	2	0.83
G16491	2	0.83
G16879	2	0.83
G22696	2	0.83
G23105	2	0.83
G24934	2	0.83
G26920	2	0.83
G26923	2	0.83
G27655	2	0.83
G31171	2	0.83
G31228	2	0.83
G32372	2	0.83
G32413	2	0.83
G32576	2	0.83
G386	2	0.83
G3999	2	0.83
G4091	2	0.83
G4522	2	0.83
G5643	2	0.83
G5907	2	0.83
G6242	2	0.83
G9450	2	0.83
G10296	2	0.82
G11068	2	0.82
G11626	2	0.82
G1179	2	0.82
G11920	2	0.82
G11967	2	0.82
G1259	2	0.82
G13688	2	0.82
G13970	2	0.82
G14083	2	0.82
G14448	2	0.82
G1449	2	0.82
G15076	2	0.82
G15619	2	0.82
G16793	2	0.82
G1715	2	0.82
G17417	2	0.82
G1786	2	0.82
G18472	2	0.82
G1910	2	0.82
G19591	2	0.82
G20673	2	0.82
G21241	2	0.82
G21843	2	0.82
G22226	2	0.82
G22716	2	0.82
G228	2	0.82
G22973	2	0.82
G23383	2	0.82
G2383	2	0.82
G23899	2	0.82
G24210	2	0.82
G24215	2	0.82
G24232	2	0.82
G24257	2	0.82
G24298	2	0.82
G25097	2	0.82
G25147	2	0.82
G26244	2	0.82
G26470	2	0.82
G26924	2	0.82
G27596	2	0.82
G28855	2	0.82
G29188	2	0.82
G29726	2	0.82
G31970	2	0.82
G32263	2	0.82
G32503	2	0.82
G34842	2	0.82
G35232	2	0.82
G35466	2	0.82
G3726	2	0.82
G422	2	0.82
G434	2	0.82
G4727	2	0.82
G5636	2	0.82
G6564	2	0.82
G7407	2	0.82
G9070	2	0.82
G9696	2	0.82
MZ497416.1:17419..17487_df_g	2	0.82
G10596	2	0.81
G10625	2	0.81
G10900	2	0.81
G11086	2	0.81
G11624	2	0.81
G11739	2	0.81
G11927	2	0.81
G12924	2	0.81
G13059	2	0.81
G1327	2	0.81
G14115	2	0.81
G1421	2	0.81
G14633	2	0.81
G15061	2	0.81
G1513	2	0.81
G15194	2	0.81
G15382	2	0.81
G1571	2	0.81
G15760	2	0.81
G15761	2	0.81
G15775	2	0.81
G16845	2	0.81
G17105	2	0.81
G17106	2	0.81
G17780	2	0.81
G18583	2	0.81
G19983	2	0.81
G20322	2	0.81
G2110	2	0.81
G21170	2	0.81
G21435	2	0.81
G21458	2	0.81
G21767	2	0.81
G22098	2	0.81
G22453	2	0.81
G22800	2	0.81
G231	2	0.81
G23791	2	0.81
G23902	2	0.81
G23970	2	0.81
G24336	2	0.81
G24682	2	0.81
G26526	2	0.81
G27485	2	0.81
G27811	2	0.81
G27908	2	0.81
G27963	2	0.81
G28880	2	0.81
G28952	2	0.81
G30803	2	0.81
G31193	2	0.81
G31453	2	0.81
G32663	2	0.81
G35018	2	0.81
G35231	2	0.81
G35410	2	0.81
G3618	2	0.81
G3660	2	0.81
G4321	2	0.81
G4515	2	0.81
G4748	2	0.81
G4883	2	0.81
G4997	2	0.81
G6466	2	0.81
G6680	2	0.81
G8025	2	0.81
G8401	2	0.81
G852	2	0.81
G9248	2	0.81
G9323	2	0.81
G1000	2	0.8
G10309	2	0.8
G10610	2	0.8
G10757	2	0.8
G10793	2	0.8
G11439	2	0.8
G11769	2	0.8
G1198	2	0.8
G1210	2	0.8
G13026	2	0.8
G13185	2	0.8
G13482	2	0.8
G13612	2	0.8
G13651	2	0.8
G13973	2	0.8
G14021	2	0.8
G1466	2	0.8
G15380	2	0.8
G1577	2	0.8
G15806	2	0.8
G15868	2	0.8
G16480	2	0.8
G16728	2	0.8
G17332	2	0.8
G17434	2	0.8
G18897	2	0.8
G19585	2	0.8
G2076	2	0.8
G20907	2	0.8
G20959	2	0.8
G21059	2	0.8
G21146	2	0.8
G21264	2	0.8
G21381	2	0.8
G21850	2	0.8
G21888	2	0.8
G22640	2	0.8
G24851	2	0.8
G25437	2	0.8
G26028	2	0.8
G26042	2	0.8
G27607	2	0.8
G27971	2	0.8
G28096	2	0.8
G2823	2	0.8
G28850	2	0.8
G29881	2	0.8
G30156	2	0.8
G30247	2	0.8
G31477	2	0.8
G31532	2	0.8
G318	2	0.8
G32128	2	0.8
G32228	2	0.8
G32428	2	0.8
G32432	2	0.8
G33170	2	0.8
G33210	2	0.8
G3331	2	0.8
G3375	2	0.8
G34138	2	0.8
G35422	2	0.8
G3590	2	0.8
G3746	2	0.8
G4516	2	0.8
G4652	2	0.8
G4683	2	0.8
G4815	2	0.8
G5383	2	0.8
G5388	2	0.8
G5961	2	0.8
G6198	2	0.8
G6472	2	0.8
G6932	2	0.8
G7822	2	0.8
G8368	2	0.8
G8597	2	0.8
G8601	2	0.8
G937	2	0.8
G9516	2	0.8
G10438	2	0.79
G10663	2	0.79
G10894	2	0.79
G11592	2	0.79
G11679	2	0.79
G12267	2	0.79
G14850	2	0.79
G15945	2	0.79
G16294	2	0.79
G16527	2	0.79
G17399	2	0.79
G18065	2	0.79
G18368	2	0.79
G18629	2	0.79
G20506	2	0.79
G2066	2	0.79
G21058	2	0.79
G21243	2	0.79
G2156	2	0.79
G21639	2	0.79
G21689	2	0.79
G2225	2	0.79
G23194	2	0.79
G23195	2	0.79
G23234	2	0.79
G23607	2	0.79
G24440	2	0.79
G24819	2	0.79
G26180	2	0.79
G26589	2	0.79
G26773	2	0.79
G27608	2	0.79
G2781	2	0.79
G28052	2	0.79
G28239	2	0.79
G29246	2	0.79
G30212	2	0.79
G30829	2	0.79
G30834	2	0.79
G32112	2	0.79
G32380	2	0.79
G32671	2	0.79
G34819	2	0.79
G34978	2	0.79
G35041	2	0.79
G35193	2	0.79
G3560	2	0.79
G3739	2	0.79
G4149	2	0.79
G4896	2	0.79
G6111	2	0.79
G6186	2	0.79
G6193	2	0.79
G6453	2	0.79
G6657	2	0.79
G6679	2	0.79
G6715	2	0.79
G7155	2	0.79
G871	2	0.79
G9746	2	0.79
G9880	2	0.79
G10071	2	0.78
G11377	2	0.78
G11903	2	0.78
G13086	2	0.78
G14114	2	0.78
G1428	2	0.78
G14698	2	0.78
G15529	2	0.78
G16309	2	0.78
G17108	2	0.78
G17153	2	0.78
G18654	2	0.78
G20187	2	0.78
G20735	2	0.78
G22666	2	0.78
G22896	2	0.78
G22949	2	0.78
G23425	2	0.78
G23562	2	0.78
G23570	2	0.78
G23699	2	0.78
G24438	2	0.78
G24866	2	0.78
G25782	2	0.78
G2677	2	0.78
G26863	2	0.78
G2725	2	0.78
G27519	2	0.78
G27810	2	0.78
G27819	2	0.78
G27851	2	0.78
G28430	2	0.78
G28607	2	0.78
G28857	2	0.78
G29204	2	0.78
G2924	2	0.78
G29677	2	0.78
G29679	2	0.78
G31200	2	0.78
G31546	2	0.78
G32419	2	0.78
G3282	2	0.78
G34727	2	0.78
G35168	2	0.78
G35214	2	0.78
G35282	2	0.78
G3853	2	0.78
G5109	2	0.78
G5365	2	0.78
G5444	2	0.78
G5476	2	0.78
G6427	2	0.78
G6473	2	0.78
G7981	2	0.78
G8099	2	0.78
G8828	2	0.78
G8904	2	0.78
G9314	2	0.78
G933	2	0.78
G9678	2	0.78
G10341	2	0.77
G10796	2	0.77
G10819	2	0.77
G11326	2	0.77
G1214	2	0.77
G12148	2	0.77
G1287	2	0.77
G13853	2	0.77
G1448	2	0.77
G1451	2	0.77
G15300	2	0.77
G15549	2	0.77
G16138	2	0.77
G17344	2	0.77
G18134	2	0.77
G18135	2	0.77
G18378	2	0.77
G1894	2	0.77
G19704	2	0.77
G19788	2	0.77
G20282	2	0.77
G20533	2	0.77
G20642	2	0.77
G20854	2	0.77
G2092	2	0.77
G21023	2	0.77
G21250	2	0.77
G21559	2	0.77
G21733	2	0.77
G21847	2	0.77
G2290	2	0.77
G23175	2	0.77
G24368	2	0.77
G24790	2	0.77
G25219	2	0.77
G25348	2	0.77
G25765	2	0.77
G26072	2	0.77
G26685	2	0.77
G27344	2	0.77
G2749	2	0.77
G27960	2	0.77
G28537	2	0.77
G29238	2	0.77
G29285	2	0.77
G29367	2	0.77
G29374	2	0.77
G29972	2	0.77
G31988	2	0.77
G32236	2	0.77
G3275	2	0.77
G3427	2	0.77
G35058	2	0.77
G4473	2	0.77
G4482	2	0.77
G4762	2	0.77
G5269	2	0.77
G5665	2	0.77
G5894	2	0.77
G6456	2	0.77
G6465	2	0.77
G7570	2	0.77
G7780	2	0.77
G867	2	0.77
G877	2	0.77
G890	2	0.77
G9064	2	0.77
G9707	2	0.77
G9737	2	0.77
G10203	2	0.76
G11054	2	0.76
G11252	2	0.76
G1178	2	0.76
G12327	2	0.76
G13056	2	0.76
G13062	2	0.76
G13436	2	0.76
G14280	2	0.76
G1446	2	0.76
G14462	2	0.76
G14589	2	0.76
G1544	2	0.76
G15490	2	0.76
G15634	2	0.76
G16310	2	0.76
G18038	2	0.76
G18232	2	0.76
G19735	2	0.76
G20127	2	0.76
G20405	2	0.76
G20709	2	0.76
G21165	2	0.76
G21254	2	0.76
G21920	2	0.76
G22099	2	0.76
G222	2	0.76
G2226	2	0.76
G22482	2	0.76
G22516	2	0.76
G22760	2	0.76
G2283	2	0.76
G2382	2	0.76
G24443	2	0.76
G24446	2	0.76
G24597	2	0.76
G24610	2	0.76
G24825	2	0.76
G25197	2	0.76
G25255	2	0.76
G2527	2	0.76
G25337	2	0.76
G2618	2	0.76
G26325	2	0.76
G26471	2	0.76
G26787	2	0.76
G26824	2	0.76
G2719	2	0.76
G2898	2	0.76
G29425	2	0.76
G2962	2	0.76
G30930	2	0.76
G31212	2	0.76
G3144	2	0.76
G31686	2	0.76
G31908	2	0.76
G32225	2	0.76
G32226	2	0.76
G32300	2	0.76
G32649	2	0.76
G5602	2	0.76
G5849	2	0.76
G6088	2	0.76
G6188	2	0.76
G6201	2	0.76
G664	2	0.76
G7331	2	0.76
G875	2	0.76
G10602	2	0.75
G10701	2	0.75
G11332	2	0.75
G11565	2	0.75
G11566	2	0.75
G12425	2	0.75
G12431	2	0.75
G12477	2	0.75
G12478	2	0.75
G12976	2	0.75
G13130	2	0.75
G13190	2	0.75
G1405	2	0.75
G14898	2	0.75
G15037	2	0.75
G15133	2	0.75
G15400	2	0.75
G15821	2	0.75
G15887	2	0.75
G15898	2	0.75
G16052	2	0.75
G17892	2	0.75
G18059	2	0.75
G18310	2	0.75
G19414	2	0.75
G19479	2	0.75
G202	2	0.75
G20337	2	0.75
G20345	2	0.75
G20413	2	0.75
G21096	2	0.75
G21127	2	0.75
G2113	2	0.75
G21222	2	0.75
G21268	2	0.75
G21578	2	0.75
G2162	2	0.75
G21628	2	0.75
G22492	2	0.75
G22508	2	0.75
G2271	2	0.75
G22712	2	0.75
G2278	2	0.75
G22986	2	0.75
G23042	2	0.75
G23085	2	0.75
G23327	2	0.75
G23382	2	0.75
G23387	2	0.75
G23709	2	0.75
G24546	2	0.75
G24775	2	0.75
G25501	2	0.75
G26537	2	0.75
G26862	2	0.75
G27037	2	0.75
G27708	2	0.75
G27785	2	0.75
G27867	2	0.75
G28045	2	0.75
G2885	2	0.75
G28957	2	0.75
G29360	2	0.75
G30710	2	0.75
G30891	2	0.75
G31073	2	0.75
G31727	2	0.75
G31904	2	0.75
G32532	2	0.75
G32540	2	0.75
G33585	2	0.75
G3506	2	0.75
G4100	2	0.75
G4357	2	0.75
G4558	2	0.75
G4984	2	0.75
G5052	2	0.75
G5340	2	0.75
G5430	2	0.75
G6429	2	0.75
G6496	2	0.75
G6551	2	0.75
G6725	2	0.75
G7302	2	0.75
G7421	2	0.75
G770	2	0.75
G7815	2	0.75
G785	2	0.75
G9095	2	0.75
G9706	2	0.75
G990	2	0.75
G1	2	0.74
G10370	2	0.74
G10542	2	0.74
G10629	2	0.74
G11179	2	0.74
G11180	2	0.74
G11191	2	0.74
G11197	2	0.74
G11223	2	0.74
G11421	2	0.74
G11506	2	0.74
G11832	2	0.74
G12105	2	0.74
G12670	2	0.74
G12709	2	0.74
G13387	2	0.74
G134	2	0.74
G13464	2	0.74
G13561	2	0.74
G14538	2	0.74
G15014	2	0.74
G15568	2	0.74
G16667	2	0.74
G17272	2	0.74
G17374	2	0.74
G17757	2	0.74
G1926	2	0.74
G19348	2	0.74
G1962	2	0.74
G19951	2	0.74
G1999	2	0.74
G20904	2	0.74
G20917	2	0.74
G21027	2	0.74
G21326	2	0.74
G2140	2	0.74
G21542	2	0.74
G22154	2	0.74
G22319	2	0.74
G22494	2	0.74
G22667	2	0.74
G24433	2	0.74
G24642	2	0.74
G24746	2	0.74
G24796	2	0.74
G2531	2	0.74
G25588	2	0.74
G26091	2	0.74
G26112	2	0.74
G26212	2	0.74
G26228	2	0.74
G26350	2	0.74
G26449	2	0.74
G27499	2	0.74
G27566	2	0.74
G27604	2	0.74
G28128	2	0.74
G28167	2	0.74
G28951	2	0.74
G29189	2	0.74
G29496	2	0.74
G29635	2	0.74
G2991	2	0.74
G3170	2	0.74
G319	2	0.74
G32551	2	0.74
G32801	2	0.74
G35154	2	0.74
G35375	2	0.74
G3814	2	0.74
G3823	2	0.74
G3926	2	0.74
G4721	2	0.74
G5259	2	0.74
G5450	2	0.74
G5459	2	0.74
G5461	2	0.74
G5487	2	0.74
G6154	2	0.74
G730	2	0.74
G7409	2	0.74
G7776	2	0.74
G7979	2	0.74
G8711	2	0.74
G915	2	0.74
G959	2	0.74
G10301	2	0.73
G10408	2	0.73
G10691	2	0.73
G11348	2	0.73
G11427	2	0.73
G1209	2	0.73
G12130	2	0.73
G12384	2	0.73
G12660	2	0.73
G13173	2	0.73
G13552	2	0.73
G13861	2	0.73
G13887	2	0.73
G14317	2	0.73
G14524	2	0.73
G14540	2	0.73
G14831	2	0.73
G15035	2	0.73
G1520	2	0.73
G15363	2	0.73
G1549	2	0.73
G16080	2	0.73
G16246	2	0.73
G16431	2	0.73
G16720	2	0.73
G1699	2	0.73
G17982	2	0.73
G18044	2	0.73
G18128	2	0.73
G18177	2	0.73
G18400	2	0.73
G18447	2	0.73
G18622	2	0.73
G19590	2	0.73
G19759	2	0.73
G20151	2	0.73
G20340	2	0.73
G20359	2	0.73
G21608	2	0.73
G22126	2	0.73
G22441	2	0.73
G22572	2	0.73
G23524	2	0.73
G23765	2	0.73
G24219	2	0.73
G24603	2	0.73
G24808	2	0.73
G24951	2	0.73
G25103	2	0.73
G25346	2	0.73
G25496	2	0.73
G25934	2	0.73
G2605	2	0.73
G26092	2	0.73
G26820	2	0.73
G27331	2	0.73
G27872	2	0.73
G28000	2	0.73
G30482	2	0.73
G30814	2	0.73
G31507	2	0.73
G31682	2	0.73
G32014	2	0.73
G32357	2	0.73
G33292	2	0.73
G34239	2	0.73
G34584	2	0.73
G35205	2	0.73
G3650	2	0.73
G3925	2	0.73
G4900	2	0.73
G5350	2	0.73
G6169	2	0.73
G7627	2	0.73
G7840	2	0.73
G814	2	0.73
G8423	2	0.73
G8862	2	0.73
G960	2	0.73
G10214	2	0.72
G10870	2	0.72
G10923	2	0.72
G11047	2	0.72
G11463	2	0.72
G11971	2	0.72
G124	2	0.72
G12503	2	0.72
G1271	2	0.72
G13037	2	0.72
G13156	2	0.72
G1342	2	0.72
G13501	2	0.72
G13812	2	0.72
G14078	2	0.72
G14399	2	0.72
G14539	2	0.72
G14700	2	0.72
G14707	2	0.72
G1471	2	0.72
G15345	2	0.72
G15538	2	0.72
G15554	2	0.72
G15787	2	0.72
G16497	2	0.72
G16982	2	0.72
G17402	2	0.72
G17841	2	0.72
G18810	2	0.72
G18814	2	0.72
G18821	2	0.72
G19038	2	0.72
G19110	2	0.72
G1952	2	0.72
G20409	2	0.72
G20427	2	0.72
G2138	2	0.72
G21938	2	0.72
G22362	2	0.72
G23767	2	0.72
G23860	2	0.72
G23992	2	0.72
G24252	2	0.72
G24450	2	0.72
G24728	2	0.72
G25004	2	0.72
G25296	2	0.72
G25591	2	0.72
G2564	2	0.72
G25649	2	0.72
G25829	2	0.72
G26038	2	0.72
G26237	2	0.72
G26365	2	0.72
G2644	2	0.72
G26930	2	0.72
G27086	2	0.72
G28445	2	0.72
G29162	2	0.72
G32371	2	0.72
G34109	2	0.72
G34639	2	0.72
G35069	2	0.72
G35181	2	0.72
G35228	2	0.72
G3532	2	0.72
G35389	2	0.72
G35471	2	0.72
G3868	2	0.72
G4637	2	0.72
G5818	2	0.72
G6187	2	0.72
G6694	2	0.72
G6904	2	0.72
G7002	2	0.72
G7432	2	0.72
G7629	2	0.72
G7705	2	0.72
G8858	2	0.72
G9098	2	0.72
G9104	2	0.72
G9277	2	0.72
G963	2	0.72
G101	2	0.71
G10667	2	0.71
G1082	2	0.71
G1129	2	0.71
G1130	2	0.71
G11507	2	0.71
G11877	2	0.71
G12513	2	0.71
G12568	2	0.71
G12781	2	0.71
G12928	2	0.71
G13029	2	0.71
G13337	2	0.71
G13460	2	0.71
G13939	2	0.71
G1447	2	0.71
G14512	2	0.71
G15251	2	0.71
G15481	2	0.71
G15485	2	0.71
G15524	2	0.71
G15802	2	0.71
G16220	2	0.71
G16360	2	0.71
G16557	2	0.71
G16580	2	0.71
G16925	2	0.71
G17006	2	0.71
G17327	2	0.71
G17658	2	0.71
G17840	2	0.71
G18448	2	0.71
G19182	2	0.71
G19373	2	0.71
G19685	2	0.71
G19695	2	0.71
G20136	2	0.71
G20137	2	0.71
G20315	2	0.71
G20598	2	0.71
G20692	2	0.71
G2144	2	0.71
G21485	2	0.71
G21598	2	0.71
G21664	2	0.71
G21875	2	0.71
G22830	2	0.71
G22922	2	0.71
G24251	2	0.71
G24426	2	0.71
G24734	2	0.71
G24878	2	0.71
G25100	2	0.71
G25227	2	0.71
G26099	2	0.71
G26484	2	0.71
G27008	2	0.71
G27686	2	0.71
G28166	2	0.71
G28748	2	0.71
G28839	2	0.71
G28865	2	0.71
G29498	2	0.71
G30796	2	0.71
G30826	2	0.71
G30958	2	0.71
G30978	2	0.71
G31087	2	0.71
G3128	2	0.71
G3133	2	0.71
G31566	2	0.71
G31594	2	0.71
G3182	2	0.71
G32015	2	0.71
G32609	2	0.71
G32667	2	0.71
G34172	2	0.71
G34799	2	0.71
G34829	2	0.71
G3493	2	0.71
G35102	2	0.71
G3533	2	0.71
G4417	2	0.71
G4807	2	0.71
G5017	2	0.71
G5056	2	0.71
G5225	2	0.71
G5494	2	0.71
G5544	2	0.71
G6695	2	0.71
G6856	2	0.71
G7148	2	0.71
G8573	2	0.71
G8620	2	0.71
G8659	2	0.71
G8909	2	0.71
G9370	2	0.71
G9507	2	0.71
G9989	2	0.71
G10211	2	0.7
G10354	2	0.7
G10504	2	0.7
G1058	2	0.7
G11294	2	0.7
G11631	2	0.7
G12270	2	0.7
G12895	2	0.7
G12969	2	0.7
G14518	2	0.7
G14871	2	0.7
G15010	2	0.7
G16079	2	0.7
G17243	2	0.7
G1742	2	0.7
G17733	2	0.7
G17773	2	0.7
G17846	2	0.7
G17862	2	0.7
G18306	2	0.7
G18729	2	0.7
G1923	2	0.7
G20348	2	0.7
G20900	2	0.7
G20920	2	0.7
G21360	2	0.7
G22143	2	0.7
G22208	2	0.7
G22607	2	0.7
G22708	2	0.7
G23095	2	0.7
G23563	2	0.7
G23605	2	0.7
G23763	2	0.7
G23772	2	0.7
G24154	2	0.7
G24313	2	0.7
G24338	2	0.7
G24584	2	0.7
G24850	2	0.7
G25124	2	0.7
G25340	2	0.7
G25901	2	0.7
G26039	2	0.7
G26134	2	0.7
G27169	2	0.7
G27445	2	0.7
G28015	2	0.7
G2836	2	0.7
G28449	2	0.7
G28588	2	0.7
G29205	2	0.7
G29454	2	0.7
G3019	2	0.7
G30394	2	0.7
G3048	2	0.7
G30539	2	0.7
G30743	2	0.7
G30903	2	0.7
G30935	2	0.7
G31092	2	0.7
G31738	2	0.7
G31762	2	0.7
G32067	2	0.7
G32179	2	0.7
G32256	2	0.7
G32510	2	0.7
G35245	2	0.7
G35467	2	0.7
G384	2	0.7
G4166	2	0.7
G4191	2	0.7
G4412	2	0.7
G446	2	0.7
G461	2	0.7
G4722	2	0.7
G4819	2	0.7
G4849	2	0.7
G5473	2	0.7
G5481	2	0.7
G5548	2	0.7
G657	2	0.7
G6924	2	0.7
G6996	2	0.7
G8400	2	0.7
G8827	2	0.7
G8997	2	0.7
G9119	2	0.7
G920	2	0.7
G9200	2	0.7
G9318	2	0.7
G997	2	0.7
G1024	2	0.69
G10297	2	0.69
G10569	2	0.69
G11648	2	0.69
G11675	2	0.69
G11764	2	0.69
G1207	2	0.69
G12138	2	0.69
G12151	2	0.69
G12209	2	0.69
G12491	2	0.69
G12524	2	0.69
G13734	2	0.69
G14250	2	0.69
G1442	2	0.69
G15117	2	0.69
G15166	2	0.69
G15248	2	0.69
G15469	2	0.69
G1626	2	0.69
G16260	2	0.69
G16409	2	0.69
G16537	2	0.69
G16994	2	0.69
G17329	2	0.69
G17475	2	0.69
G1778	2	0.69
G18016	2	0.69
G18326	2	0.69
G18630	2	0.69
G18934	2	0.69
G19216	2	0.69
G19562	2	0.69
G1994	2	0.69
G20835	2	0.69
G213	2	0.69
G21750	2	0.69
G22065	2	0.69
G22593	2	0.69
G22634	2	0.69
G22706	2	0.69
G22886	2	0.69
G23308	2	0.69
G23615	2	0.69
G24638	2	0.69
G24663	2	0.69
G24703	2	0.69
G24869	2	0.69
G24880	2	0.69
G24924	2	0.69
G25075	2	0.69
G25614	2	0.69
G25638	2	0.69
G25833	2	0.69
G2587	2	0.69
G2596	2	0.69
G26245	2	0.69
G2678	2	0.69
G26882	2	0.69
G27038	2	0.69
G2708	2	0.69
G27632	2	0.69
G2787	2	0.69
G28712	2	0.69
G28956	2	0.69
G29278	2	0.69
G29620	2	0.69
G29796	2	0.69
G29922	2	0.69
G302	2	0.69
G30393	2	0.69
G30892	2	0.69
G32061	2	0.69
G32306	2	0.69
G32504	2	0.69
G32508	2	0.69
G32549	2	0.69
G32631	2	0.69
G32792	2	0.69
G33608	2	0.69
G3385	2	0.69
G34556	2	0.69
G3492	2	0.69
G35096	2	0.69
G35113	2	0.69
G35246	2	0.69
G35332	2	0.69
G3878	2	0.69
G410	2	0.69
G4165	2	0.69
G496	2	0.69
G5427	2	0.69
G5588	2	0.69
G5843	2	0.69
G6388	2	0.69
G6643	2	0.69
G7038	2	0.69
G7433	2	0.69
G7775	2	0.69
G7817	2	0.69
G8626	2	0.69
G9042	2	0.69
G9271	2	0.69
G9517	2	0.69
G9588	2	0.69
G964	2	0.69
G10110	2	0.68
G11949	2	0.68
G12368	2	0.68
G13031	2	0.68
G13121	2	0.68
G13168	2	0.68
G13455	2	0.68
G13920	2	0.68
G14343	2	0.68
G14652	2	0.68
G14656	2	0.68
G15099	2	0.68
G15141	2	0.68
G15450	2	0.68
G15523	2	0.68
G15635	2	0.68
G16203	2	0.68
G16314	2	0.68
G1731	2	0.68
G1732	2	0.68
G174	2	0.68
G17538	2	0.68
G17564	2	0.68
G1758	2	0.68
G18015	2	0.68
G18079	2	0.68
G2006	2	0.68
G20148	2	0.68
G20296	2	0.68
G2065	2	0.68
G21021	2	0.68
G21196	2	0.68
G21654	2	0.68
G21863	2	0.68
G22110	2	0.68
G22662	2	0.68
G2279	2	0.68
G23366	2	0.68
G23428	2	0.68
G23636	2	0.68
G23777	2	0.68
G24034	2	0.68
G24335	2	0.68
G24685	2	0.68
G2482	2	0.68
G25299	2	0.68
G25391	2	0.68
G2559	2	0.68
G25699	2	0.68
G26012	2	0.68
G26780	2	0.68
G26867	2	0.68
G27091	2	0.68
G29180	2	0.68
G29376	2	0.68
G30087	2	0.68
G30127	2	0.68
G30158	2	0.68
G30187	2	0.68
G30189	2	0.68
G30418	2	0.68
G30914	2	0.68
G31657	2	0.68
G31788	2	0.68
G32047	2	0.68
G32311	2	0.68
G32339	2	0.68
G32453	2	0.68
G32813	2	0.68
G33177	2	0.68
G33330	2	0.68
G33571	2	0.68
G3491	2	0.68
G34986	2	0.68
G35116	2	0.68
G3535	2	0.68
G3875	2	0.68
G417	2	0.68
G4235	2	0.68
G4247	2	0.68
G4401	2	0.68
G4419	2	0.68
G4474	2	0.68
G5252	2	0.68
G5793	2	0.68
G5960	2	0.68
G6074	2	0.68
G6265	2	0.68
G6275	2	0.68
G6522	2	0.68
G685	2	0.68
G7013	2	0.68
G7470	2	0.68
G7471	2	0.68
G787	2	0.68
G8171	2	0.68
G8826	2	0.68
G9268	2	0.68
G10797	2	0.67
G11010	2	0.67
G11195	2	0.67
G11562	2	0.67
G11666	2	0.67
G11737	2	0.67
G12083	2	0.67
G12195	2	0.67
G12239	2	0.67
G12279	2	0.67
G12720	2	0.67
G13123	2	0.67
G13637	2	0.67
G14340	2	0.67
G14770	2	0.67
G15597	2	0.67
G1572	2	0.67
G15892	2	0.67
G16202	2	0.67
G16288	2	0.67
G1635	2	0.67
G16364	2	0.67
G17096	2	0.67
G17284	2	0.67
G17552	2	0.67
G17624	2	0.67
G17636	2	0.67
G17900	2	0.67
G18365	2	0.67
G18425	2	0.67
G18519	2	0.67
G18557	2	0.67
G18927	2	0.67
G19272	2	0.67
G19345	2	0.67
G19679	2	0.67
G21350	2	0.67
G2142	2	0.67
G21981	2	0.67
G22243	2	0.67
G22813	2	0.67
G22987	2	0.67
G23310	2	0.67
G234	2	0.67
G23476	2	0.67
G24019	2	0.67
G24225	2	0.67
G24791	2	0.67
G24879	2	0.67
G24925	2	0.67
G25326	2	0.67
G25476	2	0.67
G25480	2	0.67
G25779	2	0.67
G25795	2	0.67
G25945	2	0.67
G25986	2	0.67
G26335	2	0.67
G26694	2	0.67
G26916	2	0.67
G27296	2	0.67
G27436	2	0.67
G27453	2	0.67
G27603	2	0.67
G27606	2	0.67
G27763	2	0.67
G29159	2	0.67
G29707	2	0.67
G30066	2	0.67
G30283	2	0.67
G31166	2	0.67
G32010	2	0.67
G32247	2	0.67
G32507	2	0.67
G32582	2	0.67
G33650	2	0.67
G3384	2	0.67
G34143	2	0.67
G34302	2	0.67
G34758	2	0.67
G3927	2	0.67
G4434	2	0.67
G4993	2	0.67
G4994	2	0.67
G5053	2	0.67
G5116	2	0.67
G538	2	0.67
G5541	2	0.67
G5708	2	0.67
G5942	2	0.67
G6115	2	0.67
G6257	2	0.67
G6278	2	0.67
G6296	2	0.67
G6343	2	0.67
G6642	2	0.67
G732	2	0.67
G7709	2	0.67
G8360	2	0.67
G8572	2	0.67
G8824	2	0.67
G8922	2	0.67
G1083	2	0.66
G10846	2	0.66
G10848	2	0.66
G10967	2	0.66
G11434	2	0.66
G11636	2	0.66
G11871	2	0.66
G12073	2	0.66
G12259	2	0.66
G12325	2	0.66
G12339	2	0.66
G12429	2	0.66
G13189	2	0.66
G13448	2	0.66
G13868	2	0.66
G13969	2	0.66
G14223	2	0.66
G14368	2	0.66
G1456	2	0.66
G15153	2	0.66
G1527	2	0.66
G15344	2	0.66
G1550	2	0.66
G15697	2	0.66
G15727	2	0.66
G15792	2	0.66
G16298	2	0.66
G16424	2	0.66
G17320	2	0.66
G17412	2	0.66
G17536	2	0.66
G18702	2	0.66
G18746	2	0.66
G1931	2	0.66
G19553	2	0.66
G19571	2	0.66
G20098	2	0.66
G20178	2	0.66
G20278	2	0.66
G2214	2	0.66
G2224	2	0.66
G22852	2	0.66
G23313	2	0.66
G23439	2	0.66
G23622	2	0.66
G23930	2	0.66
G23990	2	0.66
G24011	2	0.66
G24033	2	0.66
G24458	2	0.66
G24795	2	0.66
G24844	2	0.66
G24955	2	0.66
G25987	2	0.66
G26318	2	0.66
G27000	2	0.66
G27002	2	0.66
G2714	2	0.66
G27235	2	0.66
G27303	2	0.66
G27441	2	0.66
G27451	2	0.66
G27522	2	0.66
G27591	2	0.66
G28162	2	0.66
G2824	2	0.66
G28703	2	0.66
G28704	2	0.66
G28791	2	0.66
G2918	2	0.66
G29239	2	0.66
G29331	2	0.66
G29474	2	0.66
G30459	2	0.66
G30949	2	0.66
G31023	2	0.66
G31598	2	0.66
G31663	2	0.66
G32040	2	0.66
G32167	2	0.66
G32215	2	0.66
G32244	2	0.66
G34756	2	0.66
G35136	2	0.66
G35179	2	0.66
G35305	2	0.66
G3537	2	0.66
G3845	2	0.66
G4112	2	0.66
G4320	2	0.66
G4352	2	0.66
G4386	2	0.66
G4608	2	0.66
G5092	2	0.66
G5254	2	0.66
G5681	2	0.66
G6177	2	0.66
G6447	2	0.66
G6603	2	0.66
G6954	2	0.66
G8839	2	0.66
G8854	2	0.66
G8859	2	0.66
G9383	2	0.66
G10191	2	0.65
G10381	2	0.65
G11231	2	0.65
G11827	2	0.65
G11995	2	0.65
G12072	2	0.65
G12222	2	0.65
G12360	2	0.65
G1245	2	0.65
G12589	2	0.65
G12677	2	0.65
G12948	2	0.65
G12956	2	0.65
G13710	2	0.65
G14449	2	0.65
G14805	2	0.65
G15168	2	0.65
G15230	2	0.65
G15341	2	0.65
G15566	2	0.65
G16316	2	0.65
G16490	2	0.65
G16573	2	0.65
G16918	2	0.65
G17305	2	0.65
G1740	2	0.65
G17413	2	0.65
G17717	2	0.65
G1794	2	0.65
G17957	2	0.65
G18628	2	0.65
G18648	2	0.65
G1888	2	0.65
G18921	2	0.65
G19132	2	0.65
G1963	2	0.65
G20185	2	0.65
G20426	2	0.65
G20778	2	0.65
G20954	2	0.65
G21001	2	0.65
G21026	2	0.65
G21160	2	0.65
G21172	2	0.65
G21228	2	0.65
G21484	2	0.65
G21690	2	0.65
G22052	2	0.65
G22118	2	0.65
G22193	2	0.65
G22805	2	0.65
G23060	2	0.65
G23404	2	0.65
G23444	2	0.65
G23539	2	0.65
G2371	2	0.65
G24113	2	0.65
G24176	2	0.65
G24528	2	0.65
G24602	2	0.65
G25309	2	0.65
G25498	2	0.65
G25666	2	0.65
G25718	2	0.65
G2581	2	0.65
G2594	2	0.65
G26342	2	0.65
G26352	2	0.65
G27145	2	0.65
G27287	2	0.65
G27361	2	0.65
G27379	2	0.65
G27405	2	0.65
G27438	2	0.65
G27582	2	0.65
G27946	2	0.65
G28236	2	0.65
G28611	2	0.65
G28849	2	0.65
G29572	2	0.65
G29736	2	0.65
G30188	2	0.65
G30201	2	0.65
G30533	2	0.65
G30861	2	0.65
G30863	2	0.65
G3131	2	0.65
G32231	2	0.65
G32447	2	0.65
G3284	2	0.65
G3286	2	0.65
G3311	2	0.65
G33234	2	0.65
G33816	2	0.65
G34935	2	0.65
G35357	2	0.65
G35469	2	0.65
G3950	2	0.65
G4351	2	0.65
G4874	2	0.65
G5910	2	0.65
G6266	2	0.65
G6581	2	0.65
G6998	2	0.65
G7784	2	0.65
G8598	2	0.65
G902	2	0.65
G9434	2	0.65
G9451	2	0.65
G9668	2	0.65
G988	2	0.65
G9892	2	0.65
G10455	2	0.64
G10821	2	0.64
G10868	2	0.64
G11343	2	0.64
G11344	2	0.64
G1196	2	0.64
G12106	2	0.64
G1260	2	0.64
G12671	2	0.64
G12854	2	0.64
G13085	2	0.64
G13178	2	0.64
G13197	2	0.64
G13207	2	0.64
G13452	2	0.64
G1356	2	0.64
G13862	2	0.64
G14177	2	0.64
G14566	2	0.64
G14939	2	0.64
G15384	2	0.64
G1570	2	0.64
G15701	2	0.64
G15702	2	0.64
G15973	2	0.64
G16307	2	0.64
G16357	2	0.64
G16380	2	0.64
G16592	2	0.64
G16993	2	0.64
G17091	2	0.64
G17321	2	0.64
G17424	2	0.64
G18575	2	0.64
G18592	2	0.64
G19588	2	0.64
G19785	2	0.64
G19869	2	0.64
G19915	2	0.64
G20052	2	0.64
G20160	2	0.64
G20347	2	0.64
G20795	2	0.64
G20987	2	0.64
G20998	2	0.64
G21223	2	0.64
G21351	2	0.64
G21479	2	0.64
G21791	2	0.64
G22249	2	0.64
G22338	2	0.64
G22416	2	0.64
G22475	2	0.64
G22590	2	0.64
G2285	2	0.64
G23143	2	0.64
G23190	2	0.64
G23410	2	0.64
G23704	2	0.64
G23944	2	0.64
G2414	2	0.64
G24721	2	0.64
G24989	2	0.64
G25125	2	0.64
G25786	2	0.64
G26124	2	0.64
G26617	2	0.64
G26624	2	0.64
G26891	2	0.64
G27093	2	0.64
G27656	2	0.64
G27768	2	0.64
G27953	2	0.64
G27972	2	0.64
G28380	2	0.64
G2868	2	0.64
G28716	2	0.64
G29618	2	0.64
G29933	2	0.64
G30235	2	0.64
G30375	2	0.64
G30440	2	0.64
G31560	2	0.64
G31695	2	0.64
G31881	2	0.64
G31989	2	0.64
G32070	2	0.64
G32545	2	0.64
G3266	2	0.64
G34788	2	0.64
G34875	2	0.64
G35275	2	0.64
G385	2	0.64
G3973	2	0.64
G420	2	0.64
G436	2	0.64
G4385	2	0.64
G4665	2	0.64
G4798	2	0.64
G4862	2	0.64
G4864	2	0.64
G4941	2	0.64
G5182	2	0.64
G5918	2	0.64
G598	2	0.64
G6027	2	0.64
G6482	2	0.64
G6741	2	0.64
G6745	2	0.64
G6826	2	0.64
G8490	2	0.64
G8860	2	0.64
G8903	2	0.64
G9153	2	0.64
G9349	2	0.64
G9693	2	0.64
G9710	2	0.64
G9753	2	0.64
G10185	2	0.63
G10379	2	0.63
G10464	2	0.63
G11141	2	0.63
G11414	2	0.63
G11419	2	0.63
G11846	2	0.63
G12231	2	0.63
G12396	2	0.63
G1285	2	0.63
G12971	2	0.63
G13219	2	0.63
G13297	2	0.63
G13874	2	0.63
G13883	2	0.63
G14054	2	0.63
G14295	2	0.63
G15343	2	0.63
G15587	2	0.63
G15663	2	0.63
G1574	2	0.63
G15998	2	0.63
G16306	2	0.63
G16811	2	0.63
G16837	2	0.63
G17118	2	0.63
G17198	2	0.63
G17218	2	0.63
G17411	2	0.63
G17754	2	0.63
G18176	2	0.63
G18598	2	0.63
G18649	2	0.63
G18856	2	0.63
G19165	2	0.63
G1941	2	0.63
G20677	2	0.63
G20802	2	0.63
G20822	2	0.63
G21331	2	0.63
G21577	2	0.63
G21616	2	0.63
G21655	2	0.63
G21695	2	0.63
G21881	2	0.63
G22506	2	0.63
G22610	2	0.63
G2310	2	0.63
G23167	2	0.63
G2318	2	0.63
G23533	2	0.63
G23689	2	0.63
G23896	2	0.63
G23966	2	0.63
G23968	2	0.63
G24187	2	0.63
G24533	2	0.63
G24656	2	0.63
G24984	2	0.63
G24990	2	0.63
G25300	2	0.63
G25503	2	0.63
G2588	2	0.63
G26351	2	0.63
G26367	2	0.63
G26391	2	0.63
G26686	2	0.63
G26775	2	0.63
G26974	2	0.63
G27231	2	0.63
G27371	2	0.63
G27439	2	0.63
G28261	2	0.63
G28733	2	0.63
G29024	2	0.63
G29209	2	0.63
G30481	2	0.63
G30524	2	0.63
G30540	2	0.63
G30652	2	0.63
G30782	2	0.63
G3083	2	0.63
G30847	2	0.63
G30996	2	0.63
G31017	2	0.63
G32201	2	0.63
G32224	2	0.63
G336	2	0.63
G34254	2	0.63
G34263	2	0.63
G34704	2	0.63
G35002	2	0.63
G35312	2	0.63
G35468	2	0.63
G3874	2	0.63
G3908	2	0.63
G411	2	0.63
G4374	2	0.63
G4824	2	0.63
G4999	2	0.63
G5076	2	0.63
G512	2	0.63
G5655	2	0.63
G6141	2	0.63
G6162	2	0.63
G6214	2	0.63
G6279	2	0.63
G6283	2	0.63
G637	2	0.63
G6622	2	0.63
G6859	2	0.63
G6933	2	0.63
G6944	2	0.63
G7964	2	0.63
G8163	2	0.63
G9384	2	0.63
G9751	2	0.63
G10093	2	0.62
G10129	2	0.62
G10247	2	0.62
G10271	2	0.62
G10588	2	0.62
G11293	2	0.62
G12225	2	0.62
G12299	2	0.62
G12525	2	0.62
G12908	2	0.62
G12993	2	0.62
G13005	2	0.62
G13220	2	0.62
G13500	2	0.62
G14599	2	0.62
G1472	2	0.62
G15236	2	0.62
G15279	2	0.62
G1542	2	0.62
G15473	2	0.62
G15954	2	0.62
G16308	2	0.62
G16729	2	0.62
G16857	2	0.62
G17147	2	0.62
G17285	2	0.62
G17873	2	0.62
G1801	2	0.62
G18379	2	0.62
G18432	2	0.62
G18445	2	0.62
G18556	2	0.62
G18639	2	0.62
G18989	2	0.62
G19461	2	0.62
G19688	2	0.62
G19814	2	0.62
G20321	2	0.62
G20640	2	0.62
G21016	2	0.62
G21321	2	0.62
G22020	2	0.62
G22344	2	0.62
G22625	2	0.62
G22857	2	0.62
G23065	2	0.62
G23151	2	0.62
G23385	2	0.62
G23412	2	0.62
G23624	2	0.62
G23842	2	0.62
G24001	2	0.62
G24125	2	0.62
G24337	2	0.62
G24365	2	0.62
G24396	2	0.62
G24639	2	0.62
G25102	2	0.62
G25770	2	0.62
G2582	2	0.62
G25958	2	0.62
G26218	2	0.62
G27239	2	0.62
G27464	2	0.62
G27605	2	0.62
G28217	2	0.62
G28689	2	0.62
G28999	2	0.62
G29317	2	0.62
G29589	2	0.62
G29842	2	0.62
G29888	2	0.62
G3018	2	0.62
G30257	2	0.62
G3061	2	0.62
G31498	2	0.62
G31648	2	0.62
G32064	2	0.62
G32229	2	0.62
G32348	2	0.62
G32359	2	0.62
G32361	2	0.62
G32610	2	0.62
G32865	2	0.62
G32959	2	0.62
G33735	2	0.62
G33992	2	0.62
G34170	2	0.62
G3473	2	0.62
G34802	2	0.62
G35402	2	0.62
G4118	2	0.62
G4164	2	0.62
G4265	2	0.62
G4635	2	0.62
G4818	2	0.62
G5115	2	0.62
G5490	2	0.62
G5508	2	0.62
G5678	2	0.62
G6267	2	0.62
G709	2	0.62
G7336	2	0.62
G7667	2	0.62
G7820	2	0.62
G800	2	0.62
G8175	2	0.62
G8187	2	0.62
G8508	2	0.62
G8871	2	0.62
G9457	2	0.62
G947	2	0.62
ND6	2	0.62
G10128	2	0.61
G10241	2	0.61
G10700	2	0.61
G10766	2	0.61
G10841	2	0.61
G10867	2	0.61
G11556	2	0.61
G11567	2	0.61
G12180	2	0.61
G12334	2	0.61
G12436	2	0.61
G12779	2	0.61
G12789	2	0.61
G12894	2	0.61
G1296	2	0.61
G1310	2	0.61
G13165	2	0.61
G13276	2	0.61
G13319	2	0.61
G13924	2	0.61
G13937	2	0.61
G14189	2	0.61
G14738	2	0.61
G15247	2	0.61
G15266	2	0.61
G15286	2	0.61
G15381	2	0.61
G15385	2	0.61
G15404	2	0.61
G1565	2	0.61
G1580	2	0.61
G15804	2	0.61
G16049	2	0.61
G16515	2	0.61
G16724	2	0.61
G16795	2	0.61
G17257	2	0.61
G17855	2	0.61
G17960	2	0.61
G17978	2	0.61
G18028	2	0.61
G18062	2	0.61
G18146	2	0.61
G1817	2	0.61
G18252	2	0.61
G18426	2	0.61
G18497	2	0.61
G18836	2	0.61
G19783	2	0.61
G20138	2	0.61
G20314	2	0.61
G20424	2	0.61
G20510	2	0.61
G20765	2	0.61
G21236	2	0.61
G21833	2	0.61
G21925	2	0.61
G2218	2	0.61
G22286	2	0.61
G22289	2	0.61
G22290	2	0.61
G22532	2	0.61
G22757	2	0.61
G22981	2	0.61
G23211	2	0.61
G24363	2	0.61
G24712	2	0.61
G25101	2	0.61
G25130	2	0.61
G25354	2	0.61
G2554	2	0.61
G25550	2	0.61
G25595	2	0.61
G25877	2	0.61
G25910	2	0.61
G26016	2	0.61
G2613	2	0.61
G26571	2	0.61
G26825	2	0.61
G27629	2	0.61
G27762	2	0.61
G27866	2	0.61
G27880	2	0.61
G28295	2	0.61
G28382	2	0.61
G2863	2	0.61
G2888	2	0.61
G29389	2	0.61
G30634	2	0.61
G30643	2	0.61
G30720	2	0.61
G30783	2	0.61
G31769	2	0.61
G32421	2	0.61
G3248	2	0.61
G32717	2	0.61
G33051	2	0.61
G33272	2	0.61
G33317	2	0.61
G33718	2	0.61
G3449	2	0.61
G34655	2	0.61
[truncated: 4,256 more rows]

## Sheet: Cluster 3_Female
gene ID	Cluster_F	Membership_F
G10647	3	0.8
G1079	3	0.8
G13558	3	0.8
G14501	3	0.8
G14731	3	0.8
G15289	3	0.8
G18375	3	0.8
G18756	3	0.8
G1904	3	0.8
G19085	3	0.8
G19112	3	0.8
G20009	3	0.8
G20371	3	0.8
G24476	3	0.8
G25106	3	0.8
G26153	3	0.8
G26906	3	0.8
G27174	3	0.8
G27927	3	0.8
G32577	3	0.8
G3288	3	0.8
G34394	3	0.8
G34919	3	0.8
G3637	3	0.8
G4657	3	0.8
G5098	3	0.8
G7042	3	0.8
G10180	3	0.79
G1087	3	0.79
G11367	3	0.79
G1175	3	0.79
G11823	3	0.79
G12451	3	0.79
G13044	3	0.79
G13298	3	0.79
G13411	3	0.79
G13423	3	0.79
G14133	3	0.79
G15431	3	0.79
G15578	3	0.79
G15650	3	0.79
G16610	3	0.79
G17297	3	0.79
G17485	3	0.79
G18108	3	0.79
G18525	3	0.79
G2045	3	0.79
G21336	3	0.79
G22206	3	0.79
G22333	3	0.79
G23371	3	0.79
G23540	3	0.79
G23700	3	0.79
G23752	3	0.79
G23894	3	0.79
G2448	3	0.79
G25022	3	0.79
G25156	3	0.79
G25487	3	0.79
G26077	3	0.79
G26621	3	0.79
G27322	3	0.79
G29283	3	0.79
G29836	3	0.79
G30589	3	0.79
G30841	3	0.79
G31126	3	0.79
G31382	3	0.79
G31614	3	0.79
G31885	3	0.79
G32138	3	0.79
G3433	3	0.79
G4039	3	0.79
G4143	3	0.79
G4965	3	0.79
G5307	3	0.79
G5570	3	0.79
G6781	3	0.79
G7396	3	0.79
G7995	3	0.79
G8495	3	0.79
G9026	3	0.79
G9162	3	0.79
G955	3	0.79
G10510	3	0.78
G11572	3	0.78
G12124	3	0.78
G12900	3	0.78
G1422	3	0.78
G14484	3	0.78
G1455	3	0.78
G14873	3	0.78
G14942	3	0.78
G15140	3	0.78
G16405	3	0.78
G17262	3	0.78
G1864	3	0.78
G1872	3	0.78
G18920	3	0.78
G19678	3	0.78
G19906	3	0.78
G20579	3	0.78
G2071	3	0.78
G20890	3	0.78
G21180	3	0.78
G21285	3	0.78
G22576	3	0.78
G22815	3	0.78
G2316	3	0.78
G24035	3	0.78
G24230	3	0.78
G24482	3	0.78
G26152	3	0.78
G26256	3	0.78
G26695	3	0.78
G27473	3	0.78
G27583	3	0.78
G27716	3	0.78
G28053	3	0.78
G28091	3	0.78
G28788	3	0.78
G29045	3	0.78
G30080	3	0.78
G30293	3	0.78
G31034	3	0.78
G31441	3	0.78
G3165	3	0.78
G32780	3	0.78
G33942	3	0.78
G4740	3	0.78
G726	3	0.78
G7390	3	0.78
G828	3	0.78
G8970	3	0.78
G9224	3	0.78
G9319	3	0.78
G9377	3	0.78
G9966	3	0.78
G10656	3	0.77
G11152	3	0.77
G11512	3	0.77
G11661	3	0.77
G11883	3	0.77
G1266	3	0.77
G12684	3	0.77
G12887	3	0.77
G13144	3	0.77
G13504	3	0.77
G13700	3	0.77
G14964	3	0.77
G15003	3	0.77
G15433	3	0.77
G16190	3	0.77
G17338	3	0.77
G17492	3	0.77
G17566	3	0.77
G1867	3	0.77
G18811	3	0.77
G1892	3	0.77
G19063	3	0.77
G198	3	0.77
G20840	3	0.77
G20993	3	0.77
G21596	3	0.77
G22236	3	0.77
G23156	3	0.77
G24401	3	0.77
G24506	3	0.77
G24542	3	0.77
G2507	3	0.77
G26074	3	0.77
G26592	3	0.77
G2691	3	0.77
G26980	3	0.77
G27106	3	0.77
G27321	3	0.77
G27848	3	0.77
G2864	3	0.77
G2961	3	0.77
G29828	3	0.77
G30082	3	0.77
G30854	3	0.77
G32615	3	0.77
G32643	3	0.77
G33897	3	0.77
G34165	3	0.77
G34797	3	0.77
G34832	3	0.77
G3847	3	0.77
G4510	3	0.77
G4767	3	0.77
G4831	3	0.77
G53	3	0.77
G5618	3	0.77
G5651	3	0.77
G5805	3	0.77
G6731	3	0.77
G6779	3	0.77
G7029	3	0.77
G8926	3	0.77
G8969	3	0.77
G9344	3	0.77
G10662	3	0.76
G11038	3	0.76
G11322	3	0.76
G11453	3	0.76
G12745	3	0.76
G12829	3	0.76
G12985	3	0.76
G13345	3	0.76
G13466	3	0.76
G14403	3	0.76
G14876	3	0.76
G14920	3	0.76
G15319	3	0.76
G15355	3	0.76
G1608	3	0.76
G1610	3	0.76
G1630	3	0.76
G16541	3	0.76
G16703	3	0.76
G16967	3	0.76
G17996	3	0.76
G18207	3	0.76
G18565	3	0.76
G19460	3	0.76
G2135	3	0.76
G214	3	0.76
G21629	3	0.76
G21674	3	0.76
G22116	3	0.76
G22262	3	0.76
G22430	3	0.76
G22725	3	0.76
G22734	3	0.76
G23755	3	0.76
G23910	3	0.76
G24037	3	0.76
G24525	3	0.76
G24594	3	0.76
G25436	3	0.76
G25707	3	0.76
G26373	3	0.76
G26716	3	0.76
G27615	3	0.76
G27690	3	0.76
G28080	3	0.76
G28114	3	0.76
G2952	3	0.76
G29870	3	0.76
G3051	3	0.76
G30585	3	0.76
G30663	3	0.76
G30758	3	0.76
G30994	3	0.76
G3101	3	0.76
G31050	3	0.76
G3157	3	0.76
G31805	3	0.76
G32173	3	0.76
G32265	3	0.76
G32302	3	0.76
G33748	3	0.76
G4571	3	0.76
G5022	3	0.76
G5616	3	0.76
G6445	3	0.76
G6578	3	0.76
G7031	3	0.76
G7388	3	0.76
G9023	3	0.76
G9024	3	0.76
MZ497416.1:13305..13374_df_g	3	0.76
G1018	3	0.75
G10466	3	0.75
G10883	3	0.75
G11105	3	0.75
G12303	3	0.75
G12772	3	0.75
G13191	3	0.75
G13315	3	0.75
G139	3	0.75
G14544	3	0.75
G14875	3	0.75
G15430	3	0.75
G16117	3	0.75
G16734	3	0.75
G16884	3	0.75
G17111	3	0.75
G17256	3	0.75
G19545	3	0.75
G20611	3	0.75
G20740	3	0.75
G21256	3	0.75
G2236	3	0.75
G22515	3	0.75
G22945	3	0.75
G23074	3	0.75
G24221	3	0.75
G24410	3	0.75
G24524	3	0.75
G2496	3	0.75
G25013	3	0.75
G25213	3	0.75
G2529	3	0.75
G25743	3	0.75
G26312	3	0.75
G26572	3	0.75
G2658	3	0.75
G26757	3	0.75
G27088	3	0.75
G28827	3	0.75
G29257	3	0.75
G3005	3	0.75
G30370	3	0.75
G30898	3	0.75
G31421	3	0.75
G31649	3	0.75
G32023	3	0.75
G32163	3	0.75
G32216	3	0.75
G3244	3	0.75
G33908	3	0.75
G34620	3	0.75
G3897	3	0.75
G4238	3	0.75
G4439	3	0.75
G4534	3	0.75
G4986	3	0.75
G5552	3	0.75
G6860	3	0.75
G6965	3	0.75
G6977	3	0.75
G7233	3	0.75
G7476	3	0.75
G7634	3	0.75
G901	3	0.75
G9156	3	0.75
G917	3	0.75
G99	3	0.75
G10248	3	0.74
G10426	3	0.74
G1044	3	0.74
G10679	3	0.74
G10905	3	0.74
G10952	3	0.74
G11254	3	0.74
G12310	3	0.74
G12561	3	0.74
G13200	3	0.74
G1334	3	0.74
G13593	3	0.74
G13852	3	0.74
G141	3	0.74
G14535	3	0.74
G14689	3	0.74
G15022	3	0.74
G15399	3	0.74
G16229	3	0.74
G16917	3	0.74
G18046	3	0.74
G1853	3	0.74
G19054	3	0.74
G19271	3	0.74
G20203	3	0.74
G20495	3	0.74
G20718	3	0.74
G20986	3	0.74
G21319	3	0.74
G21757	3	0.74
G22100	3	0.74
G22443	3	0.74
G22784	3	0.74
G23671	3	0.74
G23925	3	0.74
G24622	3	0.74
G25377	3	0.74
G25859	3	0.74
G25932	3	0.74
G26291	3	0.74
G26479	3	0.74
G26533	3	0.74
G2731	3	0.74
G27772	3	0.74
G28024	3	0.74
G28750	3	0.74
G29771	3	0.74
G29785	3	0.74
G30360	3	0.74
G30645	3	0.74
G30766	3	0.74
G30901	3	0.74
G30968	3	0.74
G31433	3	0.74
G32174	3	0.74
G32210	3	0.74
G32264	3	0.74
G32458	3	0.74
G32518	3	0.74
G34949	3	0.74
G34958	3	0.74
G35081	3	0.74
G4026	3	0.74
G449	3	0.74
G4651	3	0.74
G5212	3	0.74
G5987	3	0.74
G6099	3	0.74
G6161	3	0.74
G7685	3	0.74
G7782	3	0.74
G7949	3	0.74
G7972	3	0.74
G8744	3	0.74
G10053	3	0.73
G10344	3	0.73
G11134	3	0.73
G11211	3	0.73
G11269	3	0.73
G11305	3	0.73
G12090	3	0.73
G12217	3	0.73
G12560	3	0.73
G12990	3	0.73
G13521	3	0.73
G13579	3	0.73
G13602	3	0.73
G13866	3	0.73
G13984	3	0.73
G1432	3	0.73
G14411	3	0.73
G14699	3	0.73
G14754	3	0.73
G1541	3	0.73
G16988	3	0.73
G17007	3	0.73
G17606	3	0.73
G17833	3	0.73
G18806	3	0.73
G18917	3	0.73
G19959	3	0.73
G20645	3	0.73
G21691	3	0.73
G21934	3	0.73
G22464	3	0.73
G23006	3	0.73
G23031	3	0.73
G23225	3	0.73
G23541	3	0.73
G23614	3	0.73
G23729	3	0.73
G24469	3	0.73
G24543	3	0.73
G24623	3	0.73
G24864	3	0.73
G25286	3	0.73
G25762	3	0.73
G2615	3	0.73
G26216	3	0.73
G26975	3	0.73
G26981	3	0.73
G27115	3	0.73
G27240	3	0.73
G27731	3	0.73
G27783	3	0.73
G27968	3	0.73
G28765	3	0.73
G29410	3	0.73
G30299	3	0.73
G30794	3	0.73
G30795	3	0.73
G33124	3	0.73
G33638	3	0.73
G34168	3	0.73
G35103	3	0.73
G3595	3	0.73
G4144	3	0.73
G4177	3	0.73
G4656	3	0.73
G4805	3	0.73
G481	3	0.73
G5174	3	0.73
G6435	3	0.73
G6985	3	0.73
G7245	3	0.73
G7275	3	0.73
G74	3	0.73
G7677	3	0.73
G8462	3	0.73
G892	3	0.73
G9192	3	0.73
G978	3	0.73
MZ497416.1:15682..15753_df_g	3	0.73
G10585	3	0.72
G11296	3	0.72
G12413	3	0.72
G12497	3	0.72
G1299	3	0.72
G13151	3	0.72
G13390	3	0.72
G14485	3	0.72
G1458	3	0.72
G14607	3	0.72
G14769	3	0.72
G1482	3	0.72
G14947	3	0.72
G15624	3	0.72
G1625	3	0.72
G16487	3	0.72
G16501	3	0.72
G16853	3	0.72
G17033	3	0.72
G1719	3	0.72
G17484	3	0.72
G17670	3	0.72
G17948	3	0.72
G18742	3	0.72
G18820	3	0.72
G19816	3	0.72
G20013	3	0.72
G20157	3	0.72
G20678	3	0.72
G21697	3	0.72
G22011	3	0.72
G22383	3	0.72
G23075	3	0.72
G2330	3	0.72
G23389	3	0.72
G23545	3	0.72
G23774	3	0.72
G24402	3	0.72
G24502	3	0.72
G24760	3	0.72
G25547	3	0.72
G25686	3	0.72
G25931	3	0.72
G26447	3	0.72
G26664	3	0.72
G27437	3	0.72
G28161	3	0.72
G28859	3	0.72
G29528	3	0.72
G29622	3	0.72
G30079	3	0.72
G30320	3	0.72
G30629	3	0.72
G30711	3	0.72
G3074	3	0.72
G30889	3	0.72
G30953	3	0.72
G31403	3	0.72
G31637	3	0.72
G31811	3	0.72
G32175	3	0.72
G32176	3	0.72
G34387	3	0.72
G3507	3	0.72
G3580	3	0.72
G3772	3	0.72
G4169	3	0.72
G4383	3	0.72
G4559	3	0.72
G4758	3	0.72
G485	3	0.72
G5095	3	0.72
G5369	3	0.72
G581	3	0.72
G5984	3	0.72
G6387	3	0.72
G6393	3	0.72
G67	3	0.72
G6929	3	0.72
G6963	3	0.72
G7514	3	0.72
G7556	3	0.72
G7672	3	0.72
G9529	3	0.72
G10348	3	0.71
G10768	3	0.71
G11145	3	0.71
G12081	3	0.71
G1221	3	0.71
G1224	3	0.71
G12276	3	0.71
G12344	3	0.71
G12654	3	0.71
G13243	3	0.71
G13855	3	0.71
G13945	3	0.71
G14520	3	0.71
G15316	3	0.71
G15487	3	0.71
G15715	3	0.71
G16311	3	0.71
G16368	3	0.71
G16958	3	0.71
G17202	3	0.71
G17251	3	0.71
G17901	3	0.71
G18076	3	0.71
G19267	3	0.71
G19771	3	0.71
G19912	3	0.71
G19982	3	0.71
G20375	3	0.71
G20512	3	0.71
G20575	3	0.71
G20603	3	0.71
G20961	3	0.71
G21063	3	0.71
G21124	3	0.71
G21231	3	0.71
G21442	3	0.71
G2150	3	0.71
G21520	3	0.71
G21808	3	0.71
G22269	3	0.71
G22682	3	0.71
G23096	3	0.71
G23265	3	0.71
G23469	3	0.71
G23602	3	0.71
G23658	3	0.71
G2469	3	0.71
G24785	3	0.71
G25492	3	0.71
G26075	3	0.71
G26308	3	0.71
G26444	3	0.71
G26790	3	0.71
G27302	3	0.71
G27515	3	0.71
G27611	3	0.71
G28165	3	0.71
G28444	3	0.71
G28882	3	0.71
G2896	3	0.71
G3060	3	0.71
G313	3	0.71
G32106	3	0.71
G32295	3	0.71
G32755	3	0.71
G32804	3	0.71
G32858	3	0.71
G34145	3	0.71
G34523	3	0.71
G34657	3	0.71
G34698	3	0.71
G35033	3	0.71
G35277	3	0.71
G35396	3	0.71
G3640	3	0.71
G4961	3	0.71
G4982	3	0.71
G5445	3	0.71
G5895	3	0.71
G6501	3	0.71
G6957	3	0.71
G7057	3	0.71
G8717	3	0.71
G925	3	0.71
G9462	3	0.71
G9691	3	0.71
G10164	3	0.7
G10220	3	0.7
G1040	3	0.7
G11188	3	0.7
G11789	3	0.7
G11977	3	0.7
G13290	3	0.7
G14154	3	0.7
G14910	3	0.7
G15122	3	0.7
G15922	3	0.7
G15935	3	0.7
G16114	3	0.7
G16280	3	0.7
G16340	3	0.7
G16945	3	0.7
G17508	3	0.7
G17662	3	0.7
G1791	3	0.7
G17974	3	0.7
G18021	3	0.7
G18187	3	0.7
G18460	3	0.7
G18855	3	0.7
G20605	3	0.7
G20777	3	0.7
G21306	3	0.7
G21612	3	0.7
G2182	3	0.7
G22095	3	0.7
G22210	3	0.7
G224	3	0.7
G23224	3	0.7
G23946	3	0.7
G24259	3	0.7
G24343	3	0.7
G2449	3	0.7
G24705	3	0.7
G24711	3	0.7
G25902	3	0.7
G25978	3	0.7
G2614	3	0.7
G2625	3	0.7
G26765	3	0.7
G27531	3	0.7
G27812	3	0.7
G27878	3	0.7
G28001	3	0.7
G29420	3	0.7
G2970	3	0.7
G30648	3	0.7
G32052	3	0.7
G32474	3	0.7
G32628	3	0.7
G32744	3	0.7
G32837	3	0.7
G3357	3	0.7
G35001	3	0.7
G35291	3	0.7
G3773	3	0.7
G4070	3	0.7
G4171	3	0.7
G4234	3	0.7
G4884	3	0.7
G4890	3	0.7
G4909	3	0.7
G5366	3	0.7
G5648	3	0.7
G5752	3	0.7
G6054	3	0.7
G6553	3	0.7
G6559	3	0.7
G6964	3	0.7
G7097	3	0.7
G7221	3	0.7
G7498	3	0.7
G842	3	0.7
G10078	3	0.69
G10147	3	0.69
G10338	3	0.69
G10583	3	0.69
G10723	3	0.69
G11207	3	0.69
G11268	3	0.69
G11461	3	0.69
G11465	3	0.69
G11790	3	0.69
G1234	3	0.69
G12871	3	0.69
G13375	3	0.69
G13702	3	0.69
G13705	3	0.69
G13981	3	0.69
G14022	3	0.69
G14877	3	0.69
G15077	3	0.69
G15119	3	0.69
G15472	3	0.69
G15754	3	0.69
G16290	3	0.69
G16451	3	0.69
G16594	3	0.69
G1668	3	0.69
G16742	3	0.69
G17274	3	0.69
G17694	3	0.69
G17756	3	0.69
G19866	3	0.69
G1987	3	0.69
G20764	3	0.69
G20891	3	0.69
G215	3	0.69
G21814	3	0.69
G22214	3	0.69
G22215	3	0.69
G22228	3	0.69
G22304	3	0.69
G22792	3	0.69
G23072	3	0.69
G23543	3	0.69
G23702	3	0.69
G23751	3	0.69
G23831	3	0.69
G2410	3	0.69
G24970	3	0.69
G25233	3	0.69
G25372	3	0.69
G25834	3	0.69
G27003	3	0.69
G27628	3	0.69
G29345	3	0.69
G29464	3	0.69
G29962	3	0.69
G3024	3	0.69
G30296	3	0.69
G3031	3	0.69
G30793	3	0.69
G30973	3	0.69
G30987	3	0.69
G31079	3	0.69
G31468	3	0.69
G31562	3	0.69
G32349	3	0.69
G32426	3	0.69
G32637	3	0.69
G33	3	0.69
G33626	3	0.69
G3392	3	0.69
G34449	3	0.69
G34622	3	0.69
G35297	3	0.69
G4509	3	0.69
G4547	3	0.69
G6436	3	0.69
G6624	3	0.69
G7005	3	0.69
G7070	3	0.69
G766	3	0.69
G7895	3	0.69
G8121	3	0.69
G863	3	0.69
G908	3	0.69
G927	3	0.69
G982	3	0.69
G10175	3	0.68
G11039	3	0.68
G11073	3	0.68
G11085	3	0.68
G11218	3	0.68
G11354	3	0.68
G11605	3	0.68
G1195	3	0.68
G12199	3	0.68
G12367	3	0.68
G13421	3	0.68
G13619	3	0.68
G13859	3	0.68
G14516	3	0.68
G14866	3	0.68
G15028	3	0.68
G15356	3	0.68
G1552	3	0.68
G15858	3	0.68
G16432	3	0.68
G16717	3	0.68
G1680	3	0.68
G16896	3	0.68
G16910	3	0.68
G17160	3	0.68
G18174	3	0.68
G19104	3	0.68
G19146	3	0.68
G19977	3	0.68
G21062	3	0.68
G2122	3	0.68
G21545	3	0.68
G21686	3	0.68
G21856	3	0.68
G22219	3	0.68
G22632	3	0.68
G22676	3	0.68
G23196	3	0.68
G24371	3	0.68
G24777	3	0.68
G24778	3	0.68
G2493	3	0.68
G25051	3	0.68
G25137	3	0.68
G26076	3	0.68
G26149	3	0.68
G26368	3	0.68
G26602	3	0.68
G27600	3	0.68
G27711	3	0.68
G27895	3	0.68
G2928	3	0.68
G29321	3	0.68
G29381	3	0.68
G2953	3	0.68
G3020	3	0.68
G30203	3	0.68
G31084	3	0.68
G31369	3	0.68
G31387	3	0.68
G32132	3	0.68
G32517	3	0.68
G33091	3	0.68
G34982	3	0.68
G4589	3	0.68
G4675	3	0.68
G5059	3	0.68
G5294	3	0.68
G5306	3	0.68
G6249	3	0.68
G6253	3	0.68
G6289	3	0.68
G7853	3	0.68
G7871	3	0.68
G821	3	0.68
G8456	3	0.68
G8496	3	0.68
G9468	3	0.68
G970	3	0.68
ENSLOC000193	3	0.67
G10233	3	0.67
G10460	3	0.67
G10531	3	0.67
G10591	3	0.67
G10600	3	0.67
G11719	3	0.67
G1232	3	0.67
G12807	3	0.67
G13141	3	0.67
G13234	3	0.67
G13660	3	0.67
G14169	3	0.67
G14606	3	0.67
G14617	3	0.67
G14968	3	0.67
G14996	3	0.67
G1538	3	0.67
G16187	3	0.67
G16259	3	0.67
G16272	3	0.67
G16344	3	0.67
G16899	3	0.67
G17157	3	0.67
G17923	3	0.67
G19508	3	0.67
G20090	3	0.67
G20155	3	0.67
G2093	3	0.67
G2128	3	0.67
G21583	3	0.67
G22252	3	0.67
G22444	3	0.67
G22471	3	0.67
G22487	3	0.67
G22773	3	0.67
G23626	3	0.67
G24086	3	0.67
G24281	3	0.67
G24382	3	0.67
G24564	3	0.67
G24596	3	0.67
G24788	3	0.67
G24929	3	0.67
G2517	3	0.67
G25338	3	0.67
G25367	3	0.67
G258	3	0.67
G26118	3	0.67
G26771	3	0.67
G26788	3	0.67
G27273	3	0.67
G27502	3	0.67
G27581	3	0.67
G27729	3	0.67
G27871	3	0.67
G28492	3	0.67
G28617	3	0.67
G28785	3	0.67
G29408	3	0.67
G29530	3	0.67
G29692	3	0.67
G30069	3	0.67
G30132	3	0.67
G30337	3	0.67
G31060	3	0.67
G31808	3	0.67
G32108	3	0.67
G32221	3	0.67
G32390	3	0.67
G32838	3	0.67
G34778	3	0.67
G35054	3	0.67
G35148	3	0.67
G35492	3	0.67
G3661	3	0.67
G3719	3	0.67
G3898	3	0.67
G4098	3	0.67
G5078	3	0.67
G600	3	0.67
G6488	3	0.67
G6563	3	0.67
G7542	3	0.67
G7555	3	0.67
G7958	3	0.67
G817	3	0.67
G872	3	0.67
G896	3	0.67
G9681	3	0.67
G10884	3	0.66
G11027	3	0.66
G11029	3	0.66
G11160	3	0.66
G11466	3	0.66
G1166	3	0.66
G11703	3	0.66
G11821	3	0.66
G1230	3	0.66
G12617	3	0.66
G12653	3	0.66
G12998	3	0.66
G13020	3	0.66
G13042	3	0.66
G13206	3	0.66
G13592	3	0.66
G13921	3	0.66
G14327	3	0.66
G14364	3	0.66
G14732	3	0.66
G15467	3	0.66
G15665	3	0.66
G16253	3	0.66
G16887	3	0.66
G17291	3	0.66
G1800	3	0.66
G18002	3	0.66
G18117	3	0.66
G19517	3	0.66
G1978	3	0.66
G19867	3	0.66
G20285	3	0.66
G20338	3	0.66
G20343	3	0.66
G20438	3	0.66
G20517	3	0.66
G20606	3	0.66
G20658	3	0.66
G20893	3	0.66
G21171	3	0.66
G21176	3	0.66
G21417	3	0.66
G21494	3	0.66
G21620	3	0.66
G21741	3	0.66
G22102	3	0.66
G22811	3	0.66
G23255	3	0.66
G23376	3	0.66
G23603	3	0.66
G23773	3	0.66
G23851	3	0.66
G24197	3	0.66
G24205	3	0.66
G24698	3	0.66
G24717	3	0.66
G24743	3	0.66
G25332	3	0.66
G25903	3	0.66
G26433	3	0.66
G26596	3	0.66
G26681	3	0.66
G26798	3	0.66
G26946	3	0.66
G2711	3	0.66
G27521	3	0.66
G27846	3	0.66
G29029	3	0.66
G2911	3	0.66
G29401	3	0.66
G29417	3	0.66
G29623	3	0.66
G3037	3	0.66
G3042	3	0.66
G31142	3	0.66
G31278	3	0.66
G32257	3	0.66
G32298	3	0.66
G3242	3	0.66
G34413	3	0.66
G35106	3	0.66
G35217	3	0.66
G35432	3	0.66
G3937	3	0.66
G4043	3	0.66
G4461	3	0.66
G455	3	0.66
G4892	3	0.66
G5525	3	0.66
G5753	3	0.66
G6670	3	0.66
G6720	3	0.66
G6773	3	0.66
G742	3	0.66
G7515	3	0.66
G9157	3	0.66
G919	3	0.66
G9869	3	0.66
G10232	3	0.65
G11084	3	0.65
G11190	3	0.65
G1140	3	0.65
G11418	3	0.65
G11702	3	0.65
G11979	3	0.65
G12187	3	0.65
G1225	3	0.65
G12352	3	0.65
G12747	3	0.65
G13401	3	0.65
G13404	3	0.65
G13882	3	0.65
G14002	3	0.65
G1436	3	0.65
G14955	3	0.65
G15495	3	0.65
G15583	3	0.65
G16297	3	0.65
G16503	3	0.65
G16611	3	0.65
G16739	3	0.65
G17011	3	0.65
G17697	3	0.65
G18745	3	0.65
G19443	3	0.65
G20455	3	0.65
G20490	3	0.65
G20521	3	0.65
G21554	3	0.65
G21595	3	0.65
G21685	3	0.65
G21696	3	0.65
G21761	3	0.65
G22009	3	0.65
G22250	3	0.65
G22358	3	0.65
G22660	3	0.65
G2294	3	0.65
G23952	3	0.65
G24114	3	0.65
G24255	3	0.65
G24333	3	0.65
G2466	3	0.65
G26103	3	0.65
G2645	3	0.65
G26625	3	0.65
G27256	3	0.65
G27261	3	0.65
G27623	3	0.65
G27889	3	0.65
G28086	3	0.65
G2815	3	0.65
G28468	3	0.65
G28779	3	0.65
G29120	3	0.65
G29273	3	0.65
G29970	3	0.65
G30294	3	0.65
G30637	3	0.65
G31032	3	0.65
G3191	3	0.65
G32008	3	0.65
G3250	3	0.65
G33322	3	0.65
G34682	3	0.65
G34851	3	0.65
G35068	3	0.65
G35128	3	0.65
G3771	3	0.65
G3941	3	0.65
G4029	3	0.65
G4251	3	0.65
G4578	3	0.65
G4724	3	0.65
G5565	3	0.65
G5617	3	0.65
G5717	3	0.65
G603	3	0.65
G6152	3	0.65
G6786	3	0.65
G6834	3	0.65
G7209	3	0.65
G8266	3	0.65
G8823	3	0.65
G9092	3	0.65
G981	3	0.65
G9857	3	0.65
G11311	3	0.64
G11538	3	0.64
G11972	3	0.64
G12535	3	0.64
G12650	3	0.64
G12967	3	0.64
G13007	3	0.64
G13381	3	0.64
G13719	3	0.64
G13736	3	0.64
G13881	3	0.64
G14086	3	0.64
G14391	3	0.64
G15313	3	0.64
G15443	3	0.64
G15741	3	0.64
G15758	3	0.64
G16106	3	0.64
G17442	3	0.64
G17863	3	0.64
G18752	3	0.64
G19009	3	0.64
G19554	3	0.64
G19630	3	0.64
G2004	3	0.64
G2052	3	0.64
G20570	3	0.64
G20770	3	0.64
G21192	3	0.64
G21225	3	0.64
G21718	3	0.64
G21832	3	0.64
G21927	3	0.64
G21935	3	0.64
G22157	3	0.64
G22220	3	0.64
G22512	3	0.64
G22517	3	0.64
G22736	3	0.64
G24265	3	0.64
G2460	3	0.64
G25184	3	0.64
G25254	3	0.64
G25259	3	0.64
G25270	3	0.64
G25497	3	0.64
G25689	3	0.64
G25703	3	0.64
G26490	3	0.64
G27014	3	0.64
G27078	3	0.64
G2723	3	0.64
G27700	3	0.64
G27702	3	0.64
G27732	3	0.64
G28022	3	0.64
G28027	3	0.64
G28490	3	0.64
G28519	3	0.64
G28760	3	0.64
G28796	3	0.64
G28874	3	0.64
G2983	3	0.64
G29937	3	0.64
G29957	3	0.64
G31010	3	0.64
G3135	3	0.64
G32085	3	0.64
G33517	3	0.64
G3353	3	0.64
G33652	3	0.64
G34692	3	0.64
G35350	3	0.64
G3536	3	0.64
G380	3	0.64
G3871	3	0.64
G4301	3	0.64
G4504	3	0.64
G4778	3	0.64
G5367	3	0.64
G599	3	0.64
G6437	3	0.64
G6641	3	0.64
G6754	3	0.64
G7211	3	0.64
G7894	3	0.64
G7923	3	0.64
G8088	3	0.64
G929	3	0.64
G10076	3	0.63
G11149	3	0.63
G11243	3	0.63
G11547	3	0.63
G11765	3	0.63
G12228	3	0.63
G12349	3	0.63
G1238	3	0.63
G12459	3	0.63
G12880	3	0.63
G13014	3	0.63
G13171	3	0.63
G13394	3	0.63
G13469	3	0.63
G13743	3	0.63
G14481	3	0.63
G1559	3	0.63
G15959	3	0.63
G16268	3	0.63
G165	3	0.63
G17539	3	0.63
G17698	3	0.63
G17798	3	0.63
G17799	3	0.63
G18226	3	0.63
G19646	3	0.63
G19800	3	0.63
G20318	3	0.63
G2050	3	0.63
G20625	3	0.63
G2099	3	0.63
G20992	3	0.63
G21463	3	0.63
G21524	3	0.63
G21550	3	0.63
G21641	3	0.63
G22418	3	0.63
G23238	3	0.63
G23532	3	0.63
G23927	3	0.63
G24347	3	0.63
G24509	3	0.63
G24553	3	0.63
G24863	3	0.63
G25133	3	0.63
G25228	3	0.63
G25276	3	0.63
G25413	3	0.63
G25735	3	0.63
G25840	3	0.63
G262	3	0.63
G2709	3	0.63
G27102	3	0.63
G27117	3	0.63
G27206	3	0.63
G2728	3	0.63
G27594	3	0.63
G27609	3	0.63
G2763	3	0.63
G27678	3	0.63
G27839	3	0.63
G27986	3	0.63
G28664	3	0.63
G28798	3	0.63
G28828	3	0.63
G29383	3	0.63
G30179	3	0.63
G30404	3	0.63
G30584	3	0.63
G30742	3	0.63
G30937	3	0.63
G31074	3	0.63
G31760	3	0.63
G32025	3	0.63
G32430	3	0.63
G33046	3	0.63
G331	3	0.63
G33269	3	0.63
G33594	3	0.63
G34741	3	0.63
G34830	3	0.63
G34870	3	0.63
G35517	3	0.63
G4622	3	0.63
G5273	3	0.63
G536	3	0.63
G5609	3	0.63
G6252	3	0.63
G6263	3	0.63
G6724	3	0.63
G7083	3	0.63
G7577	3	0.63
G7637	3	0.63
G812	3	0.63
G939	3	0.63
G10159	3	0.62
G10765	3	0.62
G11468	3	0.62
G11976	3	0.62
G12166	3	0.62
G12192	3	0.62
G12449	3	0.62
G12566	3	0.62
G12770	3	0.62
G12926	3	0.62
G13205	3	0.62
G1359	3	0.62
G13617	3	0.62
G13717	3	0.62
G14001	3	0.62
G14089	3	0.62
G1443	3	0.62
G14604	3	0.62
G15060	3	0.62
G15223	3	0.62
G15224	3	0.62
G15488	3	0.62
G15607	3	0.62
G15874	3	0.62
G15977	3	0.62
G16116	3	0.62
G164	3	0.62
G16534	3	0.62
G16770	3	0.62
G16889	3	0.62
G17326	3	0.62
G19058	3	0.62
G20583	3	0.62
G20758	3	0.62
G20977	3	0.62
G2108	3	0.62
G21777	3	0.62
G21899	3	0.62
G21901	3	0.62
G22107	3	0.62
G22442	3	0.62
G227	3	0.62
G22917	3	0.62
G22928	3	0.62
G22944	3	0.62
G23071	3	0.62
G2317	3	0.62
G23316	3	0.62
G23465	3	0.62
G23919	3	0.62
G24096	3	0.62
G2443	3	0.62
G24505	3	0.62
G24870	3	0.62
G2557	3	0.62
G26330	3	0.62
G26369	3	0.62
G26667	3	0.62
G26813	3	0.62
G27160	3	0.62
G27272	3	0.62
G27339	3	0.62
G27409	3	0.62
G27416	3	0.62
G27814	3	0.62
G27829	3	0.62
G2814	3	0.62
G29076	3	0.62
G2945	3	0.62
G29724	3	0.62
G30163	3	0.62
G3075	3	0.62
G30806	3	0.62
G31051	3	0.62
G31167	3	0.62
G3121	3	0.62
G3136	3	0.62
G31443	3	0.62
G32438	3	0.62
G326	3	0.62
G32982	3	0.62
G33290	3	0.62
G33338	3	0.62
G33644	3	0.62
G33988	3	0.62
G34388	3	0.62
G34541	3	0.62
G3676	3	0.62
G368	3	0.62
G4048	3	0.62
G4303	3	0.62
G4666	3	0.62
G4672	3	0.62
G499	3	0.62
G5236	3	0.62
G5288	3	0.62
G5329	3	0.62
G6034	3	0.62
G6259	3	0.62
G6572	3	0.62
G6835	3	0.62
G6980	3	0.62
G7857	3	0.62
MZ497416.1:99..1303_df_g	3	0.62
G1025	3	0.61
G11217	3	0.61
G11415	3	0.61
G12480	3	0.61
G12565	3	0.61
G12933	3	0.61
G13051	3	0.61
G13131	3	0.61
G13155	3	0.61
G13513	3	0.61
G13758	3	0.61
G1394	3	0.61
G14500	3	0.61
G14552	3	0.61
G14555	3	0.61
G1470	3	0.61
G15074	3	0.61
G15081	3	0.61
G15960	3	0.61
G1648	3	0.61
G16507	3	0.61
G17056	3	0.61
G17515	3	0.61
G17796	3	0.61
G18662	3	0.61
G1932	3	0.61
G19803	3	0.61
G19870	3	0.61
G20182	3	0.61
G20397	3	0.61
G20515	3	0.61
G20563	3	0.61
G20721	3	0.61
G2087	3	0.61
G2103	3	0.61
G21464	3	0.61
G21626	3	0.61
G21884	3	0.61
G22029	3	0.61
G22185	3	0.61
G22280	3	0.61
G22459	3	0.61
G22604	3	0.61
G22971	3	0.61
G23865	3	0.61
G23891	3	0.61
G24537	3	0.61
G24669	3	0.61
G25062	3	0.61
G2539	3	0.61
G25938	3	0.61
G25997	3	0.61
G26428	3	0.61
G26436	3	0.61
G2647	3	0.61
G2654	3	0.61
G26796	3	0.61
G27142	3	0.61
G27237	3	0.61
G27362	3	0.61
G2754	3	0.61
G27750	3	0.61
G28448	3	0.61
G28958	3	0.61
G29249	3	0.61
G2927	3	0.61
G29422	3	0.61
G29549	3	0.61
G2963	3	0.61
G29640	3	0.61
G30170	3	0.61
G30338	3	0.61
G30454	3	0.61
G30466	3	0.61
G30513	3	0.61
G30744	3	0.61
G3115	3	0.61
G3116	3	0.61
G31409	3	0.61
G31621	3	0.61
G31724	3	0.61
G32002	3	0.61
G32261	3	0.61
G32475	3	0.61
G32583	3	0.61
G32611	3	0.61
G32651	3	0.61
G32661	3	0.61
G3270	3	0.61
G34240	3	0.61
G34293	3	0.61
G34660	3	0.61
G35028	3	0.61
G35184	3	0.61
G35490	3	0.61
G3567	3	0.61
G3619	3	0.61
G3789	3	0.61
G4031	3	0.61
G4613	3	0.61
G4644	3	0.61
G4714	3	0.61
G4810	3	0.61
G4953	3	0.61
G5293	3	0.61
G5597	3	0.61
G5691	3	0.61
G6059	3	0.61
G6149	3	0.61
G6163	3	0.61
G6196	3	0.61
G6244	3	0.61
G6363	3	0.61
G6854	3	0.61
G7027	3	0.61
G7961	3	0.61
G8039	3	0.61
G825	3	0.61
G8411	3	0.61
G9038	3	0.61
G910	3	0.61
G9193	3	0.61
G9814	3	0.61
MZ497416.1:8330..8399_df_g	3	0.61
G11412	3	0.6
G1149	3	0.6
G11535	3	0.6
G12481	3	0.6
G1267	3	0.6
G13586	3	0.6
G13720	3	0.6
G14102	3	0.6
G14602	3	0.6
G14766	3	0.6
G14918	3	0.6
G15912	3	0.6
G16063	3	0.6
G17325	3	0.6
G18572	3	0.6
G18736	3	0.6
G1943	3	0.6
G19620	3	0.6
G19670	3	0.6
G199	3	0.6
G19965	3	0.6
G20298	3	0.6
G2035	3	0.6
G20804	3	0.6
G2146	3	0.6
G21557	3	0.6
G21625	3	0.6
G21637	3	0.6
G21855	3	0.6
G21886	3	0.6
G21936	3	0.6
G2204	3	0.6
G22267	3	0.6
G22577	3	0.6
G2349	3	0.6
G23794	3	0.6
G24023	3	0.6
G24175	3	0.6
G24179	3	0.6
G24250	3	0.6
G2442	3	0.6
G24727	3	0.6
G24772	3	0.6
G24773	3	0.6
G24810	3	0.6
G26067	3	0.6
G26141	3	0.6
G26594	3	0.6
G2694	3	0.6
G27836	3	0.6
G27858	3	0.6
G27875	3	0.6
G27896	3	0.6
G28189	3	0.6
G2922	3	0.6
G29700	3	0.6
G30116	3	0.6
G3033	3	0.6
G30509	3	0.6
G30534	3	0.6
G30537	3	0.6
G31426	3	0.6
G31586	3	0.6
G31812	3	0.6
G32131	3	0.6
G3388	3	0.6
G34522	3	0.6
G34705	3	0.6
G34861	3	0.6
G34907	3	0.6
G35207	3	0.6
G3991	3	0.6
G426	3	0.6
G4324	3	0.6
G4685	3	0.6
G5363	3	0.6
G5435	3	0.6
G5554	3	0.6
G5591	3	0.6
G6391	3	0.6
G6550	3	0.6
G6638	3	0.6
G6958	3	0.6
G7350	3	0.6
G8705	3	0.6
G9789	3	0.6
G9941	3	0.6
G10148	3	0.59
G10333	3	0.59
G10847	3	0.59
G11120	3	0.59
G11187	3	0.59
G1133	3	0.59
G11441	3	0.59
G11882	3	0.59
G11985	3	0.59
G12292	3	0.59
G12558	3	0.59
G12938	3	0.59
G13221	3	0.59
G13484	3	0.59
G13524	3	0.59
G13575	3	0.59
G14224	3	0.59
G14562	3	0.59
G14591	3	0.59
G14718	3	0.59
G15359	3	0.59
G15445	3	0.59
G15673	3	0.59
G16109	3	0.59
G16282	3	0.59
G16303	3	0.59
G16803	3	0.59
G17101	3	0.59
G17385	3	0.59
G17483	3	0.59
G17691	3	0.59
G17747	3	0.59
G17814	3	0.59
G180	3	0.59
G18483	3	0.59
G18797	3	0.59
G19541	3	0.59
G2000	3	0.59
G20145	3	0.59
G20146	3	0.59
G2018	3	0.59
G20408	3	0.59
G20834	3	0.59
G21621	3	0.59
G21692	3	0.59
G21825	3	0.59
G22088	3	0.59
G22119	3	0.59
G22561	3	0.59
G22591	3	0.59
G22721	3	0.59
G23146	3	0.59
G23484	3	0.59
G23604	3	0.59
G24081	3	0.59
G24544	3	0.59
G24599	3	0.59
G25003	3	0.59
G25172	3	0.59
G2522	3	0.59
G253	3	0.59
G25334	3	0.59
G25435	3	0.59
G25752	3	0.59
G26017	3	0.59
G26100	3	0.59
G26191	3	0.59
G26292	3	0.59
G26361	3	0.59
G26707	3	0.59
G26715	3	0.59
G27036	3	0.59
G2716	3	0.59
G27357	3	0.59
G27630	3	0.59
G27663	3	0.59
G27677	3	0.59
G27864	3	0.59
G27962	3	0.59
G28241	3	0.59
G28434	3	0.59
G28474	3	0.59
G28613	3	0.59
G29255	3	0.59
G29407	3	0.59
G30888	3	0.59
G31083	3	0.59
G31499	3	0.59
G31616	3	0.59
G31872	3	0.59
G3243	3	0.59
G3298	3	0.59
G34299	3	0.59
G35244	3	0.59
G3573	3	0.59
G4376	3	0.59
G4851	3	0.59
G5710	3	0.59
G6001	3	0.59
G6261	3	0.59
G6441	3	0.59
G7043	3	0.59
G7261	3	0.59
G7265	3	0.59
G8708	3	0.59
G8821	3	0.59
G8931	3	0.59
G10081	3	0.58
G10380	3	0.58
G11099	3	0.58
G11234	3	0.58
G11257	3	0.58
G1134	3	0.58
G12678	3	0.58
G12697	3	0.58
G13099	3	0.58
G13463	3	0.58
G13889	3	0.58
G1395	3	0.58
G14498	3	0.58
G14596	3	0.58
G14883	3	0.58
G15082	3	0.58
G15311	3	0.58
G1532	3	0.58
G15403	3	0.58
G15833	3	0.58
G15936	3	0.58
G16433	3	0.58
G16437	3	0.58
G16502	3	0.58
G16615	3	0.58
G17223	3	0.58
G18003	3	0.58
G18130	3	0.58
G18410	3	0.58
G18479	3	0.58
G2027	3	0.58
G2083	3	0.58
G21261	3	0.58
G21372	3	0.58
G22055	3	0.58
G22180	3	0.58
G22216	3	0.58
G22307	3	0.58
G23205	3	0.58
G23347	3	0.58
G23421	3	0.58
G23893	3	0.58
G252	3	0.58
G25345	3	0.58
G25939	3	0.58
G26247	3	0.58
G26593	3	0.58
G26619	3	0.58
G26697	3	0.58
G27260	3	0.58
G27275	3	0.58
G27650	3	0.58
G27709	3	0.58
G27738	3	0.58
G27759	3	0.58
G28440	3	0.58
G28447	3	0.58
G2850	3	0.58
G28783	3	0.58
G29138	3	0.58
G29473	3	0.58
G30067	3	0.58
G3034	3	0.58
G3039	3	0.58
G30512	3	0.58
G30650	3	0.58
G31132	3	0.58
G31412	3	0.58
G32041	3	0.58
G32373	3	0.58
G32559	3	0.58
G32803	3	0.58
G3328	3	0.58
G33574	3	0.58
G3381	3	0.58
G34559	3	0.58
G34960	3	0.58
G35174	3	0.58
G35257	3	0.58
G35321	3	0.58
G416	3	0.58
G4226	3	0.58
G4667	3	0.58
G5224	3	0.58
G5370	3	0.58
G604	3	0.58
G6164	3	0.58
G6721	3	0.58
G6765	3	0.58
G681	3	0.58
G6874	3	0.58
G744	3	0.58
G8247	3	0.58
G8425	3	0.58
G8783	3	0.58
G9339	3	0.58
MZ497416.1:16220..16288_df_g	3	0.58
G10566	3	0.57
G11137	3	0.57
G1226	3	0.57
G12940	3	0.57
G13223	3	0.57
G13359	3	0.57
G13408	3	0.57
G13640	3	0.57
G1440	3	0.57
G14429	3	0.57
G14842	3	0.57
G15112	3	0.57
G15138	3	0.57
G15392	3	0.57
G15649	3	0.57
G16328	3	0.57
G16778	3	0.57
G16814	3	0.57
G17397	3	0.57
G17890	3	0.57
G18109	3	0.57
G18735	3	0.57
G19601	3	0.57
G19801	3	0.57
G20040	3	0.57
G20074	3	0.57
G2041	3	0.57
G21073	3	0.57
G21305	3	0.57
G21339	3	0.57
G21427	3	0.57
G22217	3	0.57
G22848	3	0.57
G23482	3	0.57
G23489	3	0.57
G23547	3	0.57
G23725	3	0.57
G24228	3	0.57
G25191	3	0.57
G25494	3	0.57
G25533	3	0.57
G26474	3	0.57
G2650	3	0.57
G27274	3	0.57
G27931	3	0.57
G28023	3	0.57
G28068	3	0.57
G28107	3	0.57
G28694	3	0.57
G29161	3	0.57
G29837	3	0.57
G30168	3	0.57
G30866	3	0.57
G31341	3	0.57
G32086	3	0.57
G32164	3	0.57
G3429	3	0.57
G34624	3	0.57
G34684	3	0.57
G3474	3	0.57
G34771	3	0.57
G34858	3	0.57
G34994	3	0.57
G35489	3	0.57
G3706	3	0.57
G3770	3	0.57
G3901	3	0.57
G4027	3	0.57
G4104	3	0.57
G4167	3	0.57
G4847	3	0.57
G4989	3	0.57
G5044	3	0.57
G5186	3	0.57
G5780	3	0.57
G6097	3	0.57
G6320	3	0.57
G6513	3	0.57
G652	3	0.57
G6611	3	0.57
G6728	3	0.57
G6805	3	0.57
G6848	3	0.57
G7381	3	0.57
G7411	3	0.57
G7439	3	0.57
G8557	3	0.57
G912	3	0.57
G9282	3	0.57
G9824	3	0.57
MZ497416.1:4079..4145_df_g	3	0.57
G10290	3	0.56
G10431	3	0.56
G10822	3	0.56
G11442	3	0.56
G11812	3	0.56
G11879	3	0.56
G12547	3	0.56
G12809	3	0.56
G12907	3	0.56
G13506	3	0.56
G13514	3	0.56
G13529	3	0.56
G13673	3	0.56
G13836	3	0.56
G13878	3	0.56
G14323	3	0.56
G14682	3	0.56
G14690	3	0.56
G1551	3	0.56
G15606	3	0.56
G1564	3	0.56
G16027	3	0.56
[truncated: 2,949 more rows]

## Sheet: Cluster 4_Female
gene ID	Cluster_F	Membership_F
G11493	4	0.75
G11854	4	0.75
G13153	4	0.75
G13385	4	0.75
G13630	4	0.75
G13750	4	0.75
G14564	4	0.75
G14788	4	0.75
G15069	4	0.75
G16065	4	0.75
G1694	4	0.75
G1837	4	0.75
G18876	4	0.75
G19626	4	0.75
G19975	4	0.75
G20420	4	0.75
G2229	4	0.75
G22927	4	0.75
G23346	4	0.75
G23780	4	0.75
G24051	4	0.75
G24503	4	0.75
G25065	4	0.75
G25399	4	0.75
G25538	4	0.75
G25975	4	0.75
G26202	4	0.75
G26575	4	0.75
G27279	4	0.75
G27413	4	0.75
G27622	4	0.75
G28064	4	0.75
G28432	4	0.75
G29016	4	0.75
G29447	4	0.75
G29860	4	0.75
G30659	4	0.75
G31554	4	0.75
G31965	4	0.75
G3396	4	0.75
G34719	4	0.75
G34944	4	0.75
G35263	4	0.75
G4232	4	0.75
G4465	4	0.75
G4520	4	0.75
G4673	4	0.75
G5669	4	0.75
G5872	4	0.75
G9210	4	0.75
G9868	4	0.75
G10112	4	0.74
G10487	4	0.74
G10493	4	0.74
G10726	4	0.74
G10973	4	0.74
G11844	4	0.74
G12066	4	0.74
G12626	4	0.74
G14265	4	0.74
G14572	4	0.74
G16083	4	0.74
G16336	4	0.74
G1720	4	0.74
G17355	4	0.74
G17356	4	0.74
G17553	4	0.74
G18824	4	0.74
G18937	4	0.74
G19210	4	0.74
G19557	4	0.74
G20617	4	0.74
G20773	4	0.74
G20929	4	0.74
G21099	4	0.74
G21836	4	0.74
G21906	4	0.74
G22183	4	0.74
G22205	4	0.74
G22738	4	0.74
G23683	4	0.74
G23833	4	0.74
G23861	4	0.74
G24282	4	0.74
G24556	4	0.74
G24922	4	0.74
G25904	4	0.74
G26010	4	0.74
G26209	4	0.74
G26749	4	0.74
G26750	4	0.74
G26828	4	0.74
G27029	4	0.74
G27167	4	0.74
G27529	4	0.74
G2807	4	0.74
G28130	4	0.74
G28136	4	0.74
G28888	4	0.74
G29245	4	0.74
G2946	4	0.74
G2996	4	0.74
G30092	4	0.74
G30951	4	0.74
G31213	4	0.74
G31243	4	0.74
G31294	4	0.74
G3189	4	0.74
G32133	4	0.74
G32737	4	0.74
G3301	4	0.74
G34267	4	0.74
G34906	4	0.74
G377	4	0.74
G4930	4	0.74
G5112	4	0.74
G6432	4	0.74
G6582	4	0.74
G7278	4	0.74
G7384	4	0.74
G7977	4	0.74
G8841	4	0.74
G9246	4	0.74
G9676	4	0.74
G9692	4	0.74
G10202	4	0.73
G10217	4	0.73
G10659	4	0.73
G11032	4	0.73
G11095	4	0.73
G11810	4	0.73
G1278	4	0.73
G13036	4	0.73
G13072	4	0.73
G13142	4	0.73
G1325	4	0.73
G13541	4	0.73
G13694	4	0.73
G14328	4	0.73
G14963	4	0.73
G15130	4	0.73
G15444	4	0.73
G15509	4	0.73
G1628	4	0.73
G16521	4	0.73
G1780	4	0.73
G1835	4	0.73
G18377	4	0.73
G18505	4	0.73
G19467	4	0.73
G19563	4	0.73
G20056	4	0.73
G20286	4	0.73
G20367	4	0.73
G20452	4	0.73
G20761	4	0.73
G20782	4	0.73
G21237	4	0.73
G2126	4	0.73
G21462	4	0.73
G22199	4	0.73
G2227	4	0.73
G23454	4	0.73
G2454	4	0.73
G24804	4	0.73
G24827	4	0.73
G24997	4	0.73
G25223	4	0.73
G25267	4	0.73
G25298	4	0.73
G25361	4	0.73
G25378	4	0.73
G25409	4	0.73
G25807	4	0.73
G26167	4	0.73
G26722	4	0.73
G27343	4	0.73
G27530	4	0.73
G27559	4	0.73
G27646	4	0.73
G27838	4	0.73
G28894	4	0.73
G29288	4	0.73
G29481	4	0.73
G30468	4	0.73
G30843	4	0.73
G30974	4	0.73
G31027	4	0.73
G31177	4	0.73
G31545	4	0.73
G3186	4	0.73
G32385	4	0.73
G34763	4	0.73
G35194	4	0.73
G3529	4	0.73
G4607	4	0.73
G5300	4	0.73
G620	4	0.73
G6528	4	0.73
G8577	4	0.73
G954	4	0.73
G10708	4	0.72
G10758	4	0.72
G11283	4	0.72
G1297	4	0.72
G1300	4	0.72
G13245	4	0.72
G13583	4	0.72
G14647	4	0.72
G15322	4	0.72
G1567	4	0.72
G15724	4	0.72
G16704	4	0.72
G16835	4	0.72
G17265	4	0.72
G1831	4	0.72
G19164	4	0.72
G19376	4	0.72
G19475	4	0.72
G19995	4	0.72
G20898	4	0.72
G21135	4	0.72
G21473	4	0.72
G21883	4	0.72
G22079	4	0.72
G23629	4	0.72
G23976	4	0.72
G2423	4	0.72
G24399	4	0.72
G24569	4	0.72
G24943	4	0.72
G25222	4	0.72
G25398	4	0.72
G26161	4	0.72
G26307	4	0.72
G26702	4	0.72
G26742	4	0.72
G27035	4	0.72
G2806	4	0.72
G29973	4	0.72
G30097	4	0.72
G30705	4	0.72
G30876	4	0.72
G31795	4	0.72
G31892	4	0.72
G3308	4	0.72
G33771	4	0.72
G34324	4	0.72
G34708	4	0.72
G34885	4	0.72
G35224	4	0.72
G4462	4	0.72
G5698	4	0.72
G5758	4	0.72
G5768	4	0.72
G5812	4	0.72
G6136	4	0.72
G677	4	0.72
G7941	4	0.72
G880	4	0.72
G9159	4	0.72
G9767	4	0.72
G9816	4	0.72
G11250	4	0.71
G11324	4	0.71
G13199	4	0.71
G14290	4	0.71
G16091	4	0.71
G19042	4	0.71
G19075	4	0.71
G1969	4	0.71
G19968	4	0.71
G20500	4	0.71
G20639	4	0.71
G20975	4	0.71
G21005	4	0.71
G21503	4	0.71
G22770	4	0.71
G23920	4	0.71
G24173	4	0.71
G2421	4	0.71
G24247	4	0.71
G24404	4	0.71
G24745	4	0.71
G25091	4	0.71
G25221	4	0.71
G25737	4	0.71
G2579	4	0.71
G26288	4	0.71
G2635	4	0.71
G26387	4	0.71
G2682	4	0.71
G27150	4	0.71
G27162	4	0.71
G27540	4	0.71
G28591	4	0.71
G29370	4	0.71
G30102	4	0.71
G30267	4	0.71
G30816	4	0.71
G30878	4	0.71
G30880	4	0.71
G32050	4	0.71
G32786	4	0.71
G32953	4	0.71
G3312	4	0.71
G33551	4	0.71
G33916	4	0.71
G3425	4	0.71
G34995	4	0.71
G35029	4	0.71
G3600	4	0.71
G4336	4	0.71
G6549	4	0.71
G8238	4	0.71
G9225	4	0.71
G9636	4	0.71
G9766	4	0.71
G10278	4	0.7
G1122	4	0.7
G11401	4	0.7
G12094	4	0.7
G12817	4	0.7
G13587	4	0.7
G13858	4	0.7
G14190	4	0.7
G14836	4	0.7
G14839	4	0.7
G15259	4	0.7
G15303	4	0.7
G16130	4	0.7
G16332	4	0.7
G16690	4	0.7
G17215	4	0.7
G17460	4	0.7
G17778	4	0.7
G17930	4	0.7
G18458	4	0.7
G18692	4	0.7
G18749	4	0.7
G19211	4	0.7
G19504	4	0.7
G19516	4	0.7
G19883	4	0.7
G20010	4	0.7
G20300	4	0.7
G21382	4	0.7
G21420	4	0.7
G21529	4	0.7
G21640	4	0.7
G22899	4	0.7
G22953	4	0.7
G22992	4	0.7
G23040	4	0.7
G23514	4	0.7
G23567	4	0.7
G23659	4	0.7
G24975	4	0.7
G25729	4	0.7
G27011	4	0.7
G27172	4	0.7
G27220	4	0.7
G27449	4	0.7
G2759	4	0.7
G27670	4	0.7
G28812	4	0.7
G28841	4	0.7
G29039	4	0.7
G29304	4	0.7
G29554	4	0.7
G29570	4	0.7
G30858	4	0.7
G31075	4	0.7
G31208	4	0.7
G31591	4	0.7
G31773	4	0.7
G32852	4	0.7
G34142	4	0.7
G34884	4	0.7
G35404	4	0.7
G35524	4	0.7
G3694	4	0.7
G3729	4	0.7
G3788	4	0.7
G4148	4	0.7
G4646	4	0.7
G5260	4	0.7
G5399	4	0.7
G6107	4	0.7
G6132	4	0.7
G7247	4	0.7
G7305	4	0.7
G7641	4	0.7
G8240	4	0.7
G8473	4	0.7
G9456	4	0.7
G9558	4	0.7
G10317	4	0.69
G10958	4	0.69
G11351	4	0.69
G11459	4	0.69
G11487	4	0.69
G11964	4	0.69
G12070	4	0.69
G12248	4	0.69
G12273	4	0.69
G12672	4	0.69
G13296	4	0.69
G1368	4	0.69
G14112	4	0.69
G14266	4	0.69
G14406	4	0.69
G14816	4	0.69
G14857	4	0.69
G15764	4	0.69
G17423	4	0.69
G17541	4	0.69
G17701	4	0.69
G18711	4	0.69
G19154	4	0.69
G19223	4	0.69
G19357	4	0.69
G19606	4	0.69
G19961	4	0.69
G2090	4	0.69
G21214	4	0.69
G22549	4	0.69
G22661	4	0.69
G23137	4	0.69
G23367	4	0.69
G24372	4	0.69
G25029	4	0.69
G25767	4	0.69
G2606	4	0.69
G26179	4	0.69
G26221	4	0.69
G26293	4	0.69
G26584	4	0.69
G26755	4	0.69
G28293	4	0.69
G2852	4	0.69
G28790	4	0.69
G29223	4	0.69
G29621	4	0.69
G29714	4	0.69
G29728	4	0.69
G29802	4	0.69
G29865	4	0.69
G30006	4	0.69
G30192	4	0.69
G3045	4	0.69
G31949	4	0.69
G33642	4	0.69
G34173	4	0.69
G3483	4	0.69
G35288	4	0.69
G35527	4	0.69
G3607	4	0.69
G3610	4	0.69
G4749	4	0.69
G51	4	0.69
G563	4	0.69
G5676	4	0.69
G5882	4	0.69
G5971	4	0.69
G6108	4	0.69
G6772	4	0.69
G7122	4	0.69
G848	4	0.69
G859	4	0.69
G10561	4	0.68
G10665	4	0.68
G10727	4	0.68
G10863	4	0.68
G1111	4	0.68
G11123	4	0.68
G11138	4	0.68
G11689	4	0.68
G12420	4	0.68
G12746	4	0.68
G1305	4	0.68
G13070	4	0.68
G13386	4	0.68
G1372	4	0.68
G14790	4	0.68
G15257	4	0.68
G1533	4	0.68
G15477	4	0.68
G15916	4	0.68
G16607	4	0.68
G17092	4	0.68
G17241	4	0.68
G17524	4	0.68
G18217	4	0.68
G1846	4	0.68
G18507	4	0.68
G18819	4	0.68
G19663	4	0.68
G20301	4	0.68
G20505	4	0.68
G21349	4	0.68
G2192	4	0.68
G23758	4	0.68
G23882	4	0.68
G24128	4	0.68
G24315	4	0.68
G24416	4	0.68
G24447	4	0.68
G24665	4	0.68
G25504	4	0.68
G25543	4	0.68
G25571	4	0.68
G25974	4	0.68
G26163	4	0.68
G26886	4	0.68
G27249	4	0.68
G27283	4	0.68
G27459	4	0.68
G28538	4	0.68
G28873	4	0.68
G28943	4	0.68
G29141	4	0.68
G29539	4	0.68
G29739	4	0.68
G29861	4	0.68
G30983	4	0.68
G32619	4	0.68
G33456	4	0.68
G34042	4	0.68
G34236	4	0.68
G34947	4	0.68
G458	4	0.68
G4621	4	0.68
G4677	4	0.68
G5810	4	0.68
G5921	4	0.68
G767	4	0.68
G9626	4	0.68
G10368	4	0.67
G10479	4	0.67
G10887	4	0.67
G10946	4	0.67
G11227	4	0.67
G1158	4	0.67
G12142	4	0.67
G13017	4	0.67
G13470	4	0.67
G13676	4	0.67
G14563	4	0.67
G14814	4	0.67
G15058	4	0.67
G15059	4	0.67
G15651	4	0.67
G15672	4	0.67
G16059	4	0.67
G16289	4	0.67
G16587	4	0.67
G16763	4	0.67
G16986	4	0.67
G17123	4	0.67
G1722	4	0.67
G17267	4	0.67
G17543	4	0.67
G17686	4	0.67
G17808	4	0.67
G17898	4	0.67
G17922	4	0.67
G17932	4	0.67
G18874	4	0.67
G19011	4	0.67
G20268	4	0.67
G2031	4	0.67
G20558	4	0.67
G20564	4	0.67
G20676	4	0.67
G21399	4	0.67
G21534	4	0.67
G22232	4	0.67
G22312	4	0.67
G22990	4	0.67
G23403	4	0.67
G2342	4	0.67
G23459	4	0.67
G23599	4	0.67
G25376	4	0.67
G25777	4	0.67
G26837	4	0.67
G26978	4	0.67
G272	4	0.67
G27620	4	0.67
G28539	4	0.67
G28550	4	0.67
G29158	4	0.67
G29440	4	0.67
G29534	4	0.67
G29772	4	0.67
G29851	4	0.67
G29959	4	0.67
G29974	4	0.67
G30275	4	0.67
G30789	4	0.67
G30818	4	0.67
G30873	4	0.67
G31210	4	0.67
G31307	4	0.67
G31852	4	0.67
G32036	4	0.67
G32442	4	0.67
G33383	4	0.67
G35444	4	0.67
G3596	4	0.67
G3601	4	0.67
G5196	4	0.67
G5757	4	0.67
G6580	4	0.67
G6738	4	0.67
G78	4	0.67
G7864	4	0.67
G8769	4	0.67
G8936	4	0.67
G9040	4	0.67
G9155	4	0.67
G10730	4	0.66
G11096	4	0.66
G12519	4	0.66
G13286	4	0.66
G13370	4	0.66
G13400	4	0.66
G14785	4	0.66
G15462	4	0.66
G16645	4	0.66
G1728	4	0.66
G17558	4	0.66
G18676	4	0.66
G18694	4	0.66
G18789	4	0.66
G19163	4	0.66
G1917	4	0.66
G19758	4	0.66
G21041	4	0.66
G21274	4	0.66
G21772	4	0.66
G21946	4	0.66
G22071	4	0.66
G2232	4	0.66
G23374	4	0.66
G23406	4	0.66
G23575	4	0.66
G23647	4	0.66
G24430	4	0.66
G25090	4	0.66
G25412	4	0.66
G25818	4	0.66
G26814	4	0.66
G2700	4	0.66
G2702	4	0.66
G27285	4	0.66
G28069	4	0.66
G29439	4	0.66
G30838	4	0.66
G30943	4	0.66
G31197	4	0.66
G32181	4	0.66
G32297	4	0.66
G32769	4	0.66
G32946	4	0.66
G33022	4	0.66
G33604	4	0.66
G33754	4	0.66
G35226	4	0.66
G35268	4	0.66
G3563	4	0.66
G367	4	0.66
G4045	4	0.66
G4577	4	0.66
G4681	4	0.66
G5318	4	0.66
G5724	4	0.66
G5817	4	0.66
G6084	4	0.66
G6120	4	0.66
G6209	4	0.66
G6585	4	0.66
G661	4	0.66
G8356	4	0.66
G854	4	0.66
G8758	4	0.66
G8929	4	0.66
G957	4	0.66
G9757	4	0.66
G10972	4	0.65
G11066	4	0.65
G11205	4	0.65
G11537	4	0.65
G11818	4	0.65
G11856	4	0.65
G12112	4	0.65
G12439	4	0.65
G12505	4	0.65
G13227	4	0.65
G13515	4	0.65
G14324	4	0.65
G16041	4	0.65
G1673	4	0.65
G16868	4	0.65
G17128	4	0.65
G17151	4	0.65
G17744	4	0.65
G18107	4	0.65
G18211	4	0.65
G18341	4	0.65
G18722	4	0.65
G18747	4	0.65
G18882	4	0.65
G19052	4	0.65
G20254	4	0.65
G20600	4	0.65
G21093	4	0.65
G21390	4	0.65
G21712	4	0.65
G21878	4	0.65
G21951	4	0.65
G22033	4	0.65
G22114	4	0.65
G2217	4	0.65
G22994	4	0.65
G23059	4	0.65
G23458	4	0.65
G23835	4	0.65
G24640	4	0.65
G25000	4	0.65
G25016	4	0.65
G25462	4	0.65
G25526	4	0.65
G25791	4	0.65
G25815	4	0.65
G28458	4	0.65
G28540	4	0.65
G28707	4	0.65
G29535	4	0.65
G29755	4	0.65
G29943	4	0.65
G30096	4	0.65
G30255	4	0.65
G31786	4	0.65
G31924	4	0.65
G3196	4	0.65
G32697	4	0.65
G34139	4	0.65
G34750	4	0.65
G35063	4	0.65
G35165	4	0.65
G4743	4	0.65
G5349	4	0.65
G5767	4	0.65
G625	4	0.65
G6430	4	0.65
G6514	4	0.65
G692	4	0.65
G7291	4	0.65
G8418	4	0.65
G8578	4	0.65
G9351	4	0.65
G9700	4	0.65
G9790	4	0.65
G10330	4	0.64
G10571	4	0.64
G10641	4	0.64
G10852	4	0.64
G1102	4	0.64
G11688	4	0.64
G11816	4	0.64
G12665	4	0.64
G12970	4	0.64
G1313	4	0.64
G13252	4	0.64
G13582	4	0.64
G13691	4	0.64
G13774	4	0.64
G13975	4	0.64
G14092	4	0.64
G15699	4	0.64
G16073	4	0.64
G16626	4	0.64
G17044	4	0.64
G18524	4	0.64
G19194	4	0.64
G19249	4	0.64
G19445	4	0.64
G19546	4	0.64
G19577	4	0.64
G20241	4	0.64
G20450	4	0.64
G21149	4	0.64
G22144	4	0.64
G22258	4	0.64
G22547	4	0.64
G22843	4	0.64
G23185	4	0.64
G23319	4	0.64
G2370	4	0.64
G24428	4	0.64
G24952	4	0.64
G24969	4	0.64
G25084	4	0.64
G25096	4	0.64
G2576	4	0.64
G26881	4	0.64
G27642	4	0.64
G27787	4	0.64
G27882	4	0.64
G28637	4	0.64
G28741	4	0.64
G29040	4	0.64
G29557	4	0.64
G29765	4	0.64
G30011	4	0.64
G3148	4	0.64
G32384	4	0.64
G32470	4	0.64
G32759	4	0.64
G32870	4	0.64
G34589	4	0.64
G34644	4	0.64
G34883	4	0.64
G35036	4	0.64
G35044	4	0.64
G35141	4	0.64
G35342	4	0.64
G3597	4	0.64
G3680	4	0.64
G374	4	0.64
G4101	4	0.64
G4269	4	0.64
G4360	4	0.64
G4413	4	0.64
G4569	4	0.64
G5057	4	0.64
G5111	4	0.64
G5572	4	0.64
G5726	4	0.64
G5770	4	0.64
G6011	4	0.64
G689	4	0.64
G8112	4	0.64
G9741	4	0.64
G10021	4	0.63
G10038	4	0.63
G10444	4	0.63
G10692	4	0.63
G10698	4	0.63
G1106	4	0.63
G11164	4	0.63
G11488	4	0.63
G11529	4	0.63
G1301	4	0.63
G13338	4	0.63
G14060	4	0.63
G14096	4	0.63
G14187	4	0.63
G1424	4	0.63
G14441	4	0.63
G14475	4	0.63
G14576	4	0.63
G14619	4	0.63
G14784	4	0.63
G15570	4	0.63
G16602	4	0.63
G17339	4	0.63
G1771	4	0.63
G17947	4	0.63
G19262	4	0.63
G19441	4	0.63
G19868	4	0.63
G19880	4	0.63
G19882	4	0.63
G20682	4	0.63
G20815	4	0.63
G20916	4	0.63
G21091	4	0.63
G2220	4	0.63
G22320	4	0.63
G22511	4	0.63
G22611	4	0.63
G23297	4	0.63
G23309	4	0.63
G23496	4	0.63
G24411	4	0.63
G24988	4	0.63
G25067	4	0.63
G25616	4	0.63
G26040	4	0.63
G26178	4	0.63
G2649	4	0.63
G26502	4	0.63
G26844	4	0.63
G26854	4	0.63
G26864	4	0.63
G26898	4	0.63
G27506	4	0.63
G27719	4	0.63
G27941	4	0.63
G28120	4	0.63
G28374	4	0.63
G29669	4	0.63
G29738	4	0.63
G30008	4	0.63
G30128	4	0.63
G30142	4	0.63
G30554	4	0.63
G30867	4	0.63
G31850	4	0.63
G33211	4	0.63
G33355	4	0.63
G33479	4	0.63
G33883	4	0.63
G35030	4	0.63
G35057	4	0.63
G3513	4	0.63
G35355	4	0.63
G35366	4	0.63
G3631	4	0.63
G3989	4	0.63
G4454	4	0.63
G5200	4	0.63
G5379	4	0.63
G5632	4	0.63
G6077	4	0.63
G6166	4	0.63
G6530	4	0.63
G6894	4	0.63
G7506	4	0.63
G9366	4	0.63
G9615	4	0.63
G10550	4	0.62
G11100	4	0.62
G11913	4	0.62
G12015	4	0.62
G12076	4	0.62
G12097	4	0.62
G12362	4	0.62
G12472	4	0.62
G12598	4	0.62
G12832	4	0.62
G12859	4	0.62
G1306	4	0.62
G14091	4	0.62
G14111	4	0.62
G14588	4	0.62
G14807	4	0.62
G14855	4	0.62
G15182	4	0.62
G16200	4	0.62
G16222	4	0.62
G16225	4	0.62
G16825	4	0.62
G17098	4	0.62
G17124	4	0.62
G17199	4	0.62
G1721	4	0.62
G17726	4	0.62
G1879	4	0.62
G18854	4	0.62
G1893	4	0.62
G2105	4	0.62
G21106	4	0.62
G21193	4	0.62
G21499	4	0.62
G21500	4	0.62
G21669	4	0.62
G21944	4	0.62
G22392	4	0.62
G22393	4	0.62
G22841	4	0.62
G23028	4	0.62
G24067	4	0.62
G24119	4	0.62
G24353	4	0.62
G24842	4	0.62
G24941	4	0.62
G24953	4	0.62
G24983	4	0.62
G25313	4	0.62
G25393	4	0.62
G26109	4	0.62
G26254	4	0.62
G26513	4	0.62
G26701	4	0.62
G27192	4	0.62
G27661	4	0.62
G27854	4	0.62
G284	4	0.62
G28792	4	0.62
G28930	4	0.62
G2965	4	0.62
G29683	4	0.62
G29867	4	0.62
G3012	4	0.62
G30237	4	0.62
G30919	4	0.62
G31903	4	0.62
G32092	4	0.62
G32123	4	0.62
G32443	4	0.62
G32620	4	0.62
G33276	4	0.62
G34962	4	0.62
G35053	4	0.62
G35074	4	0.62
G35190	4	0.62
G35202	4	0.62
G35279	4	0.62
G3794	4	0.62
G415	4	0.62
G4335	4	0.62
G5065	4	0.62
G5298	4	0.62
G566	4	0.62
G5664	4	0.62
G5762	4	0.62
G6130	4	0.62
G678	4	0.62
G9354	4	0.62
G9374	4	0.62
G9464	4	0.62
G9549	4	0.62
G977	4	0.62
G9957	4	0.62
G10035	4	0.61
G10161	4	0.61
G10287	4	0.61
G10369	4	0.61
G11262	4	0.61
G11590	4	0.61
G12135	4	0.61
G12278	4	0.61
G12606	4	0.61
G12803	4	0.61
G13112	4	0.61
G13432	4	0.61
G13971	4	0.61
G14094	4	0.61
G14418	4	0.61
G14570	4	0.61
G14859	4	0.61
G15048	4	0.61
G15068	4	0.61
G15429	4	0.61
G15446	4	0.61
G15836	4	0.61
G16518	4	0.61
G16747	4	0.61
G16752	4	0.61
G16953	4	0.61
G16985	4	0.61
G17331	4	0.61
G17965	4	0.61
G18338	4	0.61
G18837	4	0.61
G18990	4	0.61
G19057	4	0.61
G19472	4	0.61
G19628	4	0.61
G19763	4	0.61
G19894	4	0.61
G20225	4	0.61
G20846	4	0.61
G21049	4	0.61
G21876	4	0.61
G22034	4	0.61
G22314	4	0.61
G23509	4	0.61
G23761	4	0.61
G24078	4	0.61
G24134	4	0.61
G24314	4	0.61
G2499	4	0.61
G25916	4	0.61
G25941	4	0.61
G26165	4	0.61
G27062	4	0.61
G27264	4	0.61
G27282	4	0.61
G28087	4	0.61
G28303	4	0.61
G28327	4	0.61
G28687	4	0.61
G296	4	0.61
G30131	4	0.61
G31022	4	0.61
G31683	4	0.61
G31931	4	0.61
G32028	4	0.61
G32318	4	0.61
G32382	4	0.61
G32480	4	0.61
G32553	4	0.61
G33315	4	0.61
G33909	4	0.61
G33910	4	0.61
G34217	4	0.61
G3439	4	0.61
G348	4	0.61
G34970	4	0.61
G35427	4	0.61
G35465	4	0.61
G3759	4	0.61
G3819	4	0.61
G3936	4	0.61
G4354	4	0.61
G440	4	0.61
G4619	4	0.61
G5066	4	0.61
G5170	4	0.61
G5418	4	0.61
G5748	4	0.61
G6440	4	0.61
G6544	4	0.61
G66	4	0.61
G6911	4	0.61
G719	4	0.61
G7632	4	0.61
G775	4	0.61
G8410	4	0.61
G8417	4	0.61
G8911	4	0.61
G8959	4	0.61
G9163	4	0.61
G9245	4	0.61
G9807	4	0.61
G9821	4	0.61
G9826	4	0.61
G10033	4	0.6
G10171	4	0.6
G10375	4	0.6
G10669	4	0.6
G10728	4	0.6
G11131	4	0.6
G1121	4	0.6
G11383	4	0.6
G11577	4	0.6
G12509	4	0.6
G1302	4	0.6
G13071	4	0.6
G13347	4	0.6
G1371	4	0.6
G13909	4	0.6
G14059	4	0.6
G14247	4	0.6
G14302	4	0.6
G14377	4	0.6
G14578	4	0.6
G14745	4	0.6
G16194	4	0.6
G16363	4	0.6
G16481	4	0.6
G16603	4	0.6
G16906	4	0.6
G17088	4	0.6
G17761	4	0.6
G18071	4	0.6
G18218	4	0.6
G18370	4	0.6
G18374	4	0.6
G19225	4	0.6
G19307	4	0.6
G19611	4	0.6
G19855	4	0.6
G1991	4	0.6
G20650	4	0.6
G20694	4	0.6
G20775	4	0.6
G20849	4	0.6
G21022	4	0.6
G22365	4	0.6
G23377	4	0.6
G2343	4	0.6
G23487	4	0.6
G23578	4	0.6
G2419	4	0.6
G24294	4	0.6
G24481	4	0.6
G24488	4	0.6
G24805	4	0.6
G25328	4	0.6
G25362	4	0.6
G25392	4	0.6
G26217	4	0.6
G26223	4	0.6
G2663	4	0.6
G26899	4	0.6
G2757	4	0.6
G27616	4	0.6
G27922	4	0.6
G27945	4	0.6
G28296	4	0.6
G28453	4	0.6
G29118	4	0.6
G29139	4	0.6
G29434	4	0.6
G29522	4	0.6
G29833	4	0.6
G30041	4	0.6
G30285	4	0.6
G30887	4	0.6
G32499	4	0.6
G3258	4	0.6
G32636	4	0.6
G33151	4	0.6
G33588	4	0.6
G34	4	0.6
G34518	4	0.6
G34716	4	0.6
G34721	4	0.6
G3528	4	0.6
G35494	4	0.6
G4001	4	0.6
G442	4	0.6
G4696	4	0.6
G5513	4	0.6
G6455	4	0.6
G6571	4	0.6
G6586	4	0.6
G6749	4	0.6
G6905	4	0.6
G7178	4	0.6
G882	4	0.6
G9066	4	0.6
G9227	4	0.6
G952	4	0.6
G9620	4	0.6
G11115	4	0.59
G11361	4	0.59
G12096	4	0.59
G12549	4	0.59
G1326	4	0.59
G14142	4	0.59
G14268	4	0.59
G14270	4	0.59
G14580	4	0.59
G14733	4	0.59
G14862	4	0.59
G15189	4	0.59
G15229	4	0.59
G15326	4	0.59
G15884	4	0.59
G15929	4	0.59
G1606	4	0.59
G16429	4	0.59
G17457	4	0.59
G17510	4	0.59
G17708	4	0.59
G17853	4	0.59
G18201	4	0.59
G18284	4	0.59
G18843	4	0.59
G19476	4	0.59
G19929	4	0.59
G2163	4	0.59
G21746	4	0.59
G2180	4	0.59
G21813	4	0.59
G22230	4	0.59
G2260	4	0.59
G22605	4	0.59
G22810	4	0.59
G22814	4	0.59
G22861	4	0.59
G23073	4	0.59
G23380	4	0.59
G2422	4	0.59
G24846	4	0.59
G25020	4	0.59
G25216	4	0.59
G25322	4	0.59
G2568	4	0.59
G26046	4	0.59
G26159	4	0.59
G26753	4	0.59
G27059	4	0.59
G27100	4	0.59
G27363	4	0.59
G27370	4	0.59
G27528	4	0.59
G27658	4	0.59
G27790	4	0.59
G28275	4	0.59
G28554	4	0.59
G28669	4	0.59
G28726	4	0.59
G28727	4	0.59
G29030	4	0.59
G29479	4	0.59
G297	4	0.59
G30226	4	0.59
G30433	4	0.59
G306	4	0.59
G30651	4	0.59
G30750	4	0.59
G30885	4	0.59
G30938	4	0.59
G31029	4	0.59
G3145	4	0.59
G32405	4	0.59
G3292	4	0.59
G32964	4	0.59
G34711	4	0.59
G34770	4	0.59
G35213	4	0.59
G3553	4	0.59
G3577	4	0.59
G3834	4	0.59
G4448	4	0.59
G4463	4	0.59
G48	4	0.59
G4920	4	0.59
G516	4	0.59
G5338	4	0.59
G547	4	0.59
G5819	4	0.59
G583	4	0.59
G6156	4	0.59
G6271	4	0.59
G6433	4	0.59
G6529	4	0.59
G6746	4	0.59
G6760	4	0.59
G683	4	0.59
G7400	4	0.59
G7737	4	0.59
G8226	4	0.59
G840	4	0.59
G8537	4	0.59
G8647	4	0.59
G9051	4	0.59
G9332	4	0.59
G1010	4	0.58
G10132	4	0.58
G10204	4	0.58
G10731	4	0.58
G10968	4	0.58
G11277	4	0.58
G11700	4	0.58
G11887	4	0.58
G12289	4	0.58
G12440	4	0.58
G13272	4	0.58
G15196	4	0.58
G15201	4	0.58
G15285	4	0.58
G15492	4	0.58
G15613	4	0.58
G15674	4	0.58
G16042	4	0.58
G16192	4	0.58
G16458	4	0.58
G16529	4	0.58
G16647	4	0.58
G16872	4	0.58
G17825	4	0.58
G18478	4	0.58
G18646	4	0.58
G18936	4	0.58
G19520	4	0.58
G20158	4	0.58
G20248	4	0.58
G20546	4	0.58
G20772	4	0.58
G21486	4	0.58
G22788	4	0.58
G22924	4	0.58
G23125	4	0.58
G23231	4	0.58
G23243	4	0.58
G23353	4	0.58
G23924	4	0.58
G24105	4	0.58
G24224	4	0.58
G24354	4	0.58
G24694	4	0.58
G24918	4	0.58
G25038	4	0.58
G25484	4	0.58
G25768	4	0.58
G26139	4	0.58
G26302	4	0.58
G26473	4	0.58
G26630	4	0.58
G26794	4	0.58
G26921	4	0.58
G27053	4	0.58
G28227	4	0.58
G28629	4	0.58
G28737	4	0.58
G2914	4	0.58
G29488	4	0.58
G29499	4	0.58
G30464	4	0.58
G30769	4	0.58
G30813	4	0.58
G30845	4	0.58
G31790	4	0.58
G31946	4	0.58
G32042	4	0.58
G32140	4	0.58
G32262	4	0.58
G32287	4	0.58
G32448	4	0.58
G32650	4	0.58
G34649	4	0.58
G34761	4	0.58
G3585	4	0.58
G3630	4	0.58
G4356	4	0.58
G451	4	0.58
G4854	4	0.58
G5183	4	0.58
G5189	4	0.58
G5337	4	0.58
G5356	4	0.58
G5515	4	0.58
G5756	4	0.58
G5771	4	0.58
G5901	4	0.58
G594	4	0.58
G5962	4	0.58
G6004	4	0.58
G7301	4	0.58
G8134	4	0.58
G9360	4	0.58
G9650	4	0.58
G9718	4	0.58
ENSLOC000118	4	0.57
G11289	4	0.57
G1137	4	0.57
G1169	4	0.57
G12212	4	0.57
G12795	4	0.57
G13620	4	0.57
G13653	4	0.57
G13739	4	0.57
G13769	4	0.57
G13972	4	0.57
G14030	4	0.57
G14382	4	0.57
G14838	4	0.57
G15078	4	0.57
G1512	4	0.57
G15904	4	0.57
G16254	4	0.57
G16640	4	0.57
G16855	4	0.57
G1691	4	0.57
G17429	4	0.57
G1743	4	0.57
G17859	4	0.57
G18291	4	0.57
G18438	4	0.57
G18857	4	0.57
G18865	4	0.57
G19881	4	0.57
G19919	4	0.57
G20668	4	0.57
G20862	4	0.57
G21376	4	0.57
G2181	4	0.57
G22292	4	0.57
G22353	4	0.57
G22718	4	0.57
G22798	4	0.57
G23161	4	0.57
G23173	4	0.57
G23229	4	0.57
G23485	4	0.57
G23679	4	0.57
G24227	4	0.57
G24370	4	0.57
G24595	4	0.57
G25365	4	0.57
G2562	4	0.57
G25772	4	0.57
G26154	4	0.57
G26434	4	0.57
G26519	4	0.57
G27319	4	0.57
G27411	4	0.57
G27476	4	0.57
G28008	4	0.57
G28076	4	0.57
G28215	4	0.57
G29342	4	0.57
G29636	4	0.57
G29652	4	0.57
G30093	4	0.57
G30426	4	0.57
G31191	4	0.57
G31744	4	0.57
G31853	4	0.57
G32069	4	0.57
G32354	4	0.57
G32367	4	0.57
G33400	4	0.57
G34528	4	0.57
G34607	4	0.57
G34658	4	0.57
G34690	4	0.57
G35071	4	0.57
G35177	4	0.57
G35470	4	0.57
G3984	4	0.57
G4094	4	0.57
G4450	4	0.57
G4744	4	0.57
G4806	4	0.57
G4952	4	0.57
G4967	4	0.57
G5237	4	0.57
G569	4	0.57
G5765	4	0.57
G5777	4	0.57
G5778	4	0.57
G6174	4	0.57
G6420	4	0.57
G6914	4	0.57
G7572	4	0.57
G7715	4	0.57
G7732	4	0.57
G7863	4	0.57
G8349	4	0.57
G9217	4	0.57
G9550	4	0.57
G974	4	0.57
G976	4	0.57
G10034	4	0.56
G10231	4	0.56
G10274	4	0.56
G10363	4	0.56
G10835	4	0.56
G10856	4	0.56
G11640	4	0.56
G12483	4	0.56
G12714	4	0.56
G12966	4	0.56
G1322	4	0.56
G13230	4	0.56
G13431	4	0.56
G13485	4	0.56
G14261	4	0.56
G14459	4	0.56
G1509	4	0.56
G15131	4	0.56
G1537	4	0.56
G15750	4	0.56
G16166	4	0.56
G16231	4	0.56
G1644	4	0.56
G16506	4	0.56
G16598	4	0.56
G16620	4	0.56
G16802	4	0.56
G16909	4	0.56
G16996	4	0.56
G17094	4	0.56
G17116	4	0.56
G17453	4	0.56
G17879	4	0.56
G18023	4	0.56
G1841	4	0.56
G18726	4	0.56
G1875	4	0.56
G19255	4	0.56
G19637	4	0.56
G20059	4	0.56
G20429	4	0.56
G21498	4	0.56
G2159	4	0.56
G2161	4	0.56
G21771	4	0.56
G22408	4	0.56
G22868	4	0.56
G22980	4	0.56
G23003	4	0.56
G23348	4	0.56
G23665	4	0.56
G23808	4	0.56
G24432	4	0.56
G24681	4	0.56
G24838	4	0.56
G2491	4	0.56
G25321	4	0.56
G2584	4	0.56
G26193	4	0.56
G26423	4	0.56
G26973	4	0.56
G27258	4	0.56
G27627	4	0.56
G28467	4	0.56
G28566	4	0.56
G28786	4	0.56
G28944	4	0.56
G29036	4	0.56
G29335	4	0.56
G29555	4	0.56
G29562	4	0.56
G29688	4	0.56
G29846	4	0.56
G29849	4	0.56
G29932	4	0.56
G30119	4	0.56
G30424	4	0.56
G3054	4	0.56
G311	4	0.56
G31492	4	0.56
G31841	4	0.56
G31842	4	0.56
G32120	4	0.56
G32147	4	0.56
G3245	4	0.56
G3263	4	0.56
G3290	4	0.56
G34141	4	0.56
G34964	4	0.56
G35072	4	0.56
G35105	4	0.56
G35115	4	0.56
G3521	4	0.56
G35448	4	0.56
G3561	4	0.56
G3978	4	0.56
G4049	4	0.56
G443	4	0.56
G557	4	0.56
G5860	4	0.56
G6498	4	0.56
G6594	4	0.56
G6685	4	0.56
G778	4	0.56
G7849	4	0.56
G8164	4	0.56
G8257	4	0.56
G8897	4	0.56
G9365	4	0.56
G942	4	0.56
G9791	4	0.56
G10877	4	0.55
G11132	4	0.55
G11228	4	0.55
G1123	4	0.55
G1155	4	0.55
G1167	4	0.55
G11940	4	0.55
G11987	4	0.55
G1199	4	0.55
G12025	4	0.55
G12369	4	0.55
G12814	4	0.55
G135	4	0.55
G13755	4	0.55
G13832	4	0.55
G13907	4	0.55
G13974	4	0.55
G14269	4	0.55
G14541	4	0.55
G14675	4	0.55
G14802	4	0.55
G14950	4	0.55
G1499	4	0.55
G15875	4	0.55
G15970	4	0.55
G16115	4	0.55
G16496	4	0.55
G1707	4	0.55
G17294	4	0.55
G17491	4	0.55
G17926	4	0.55
G17956	4	0.55
G18493	4	0.55
G18762	4	0.55
G19335	4	0.55
G19925	4	0.55
G20591	4	0.55
G21081	4	0.55
G2127	4	0.55
G22315	4	0.55
G22477	4	0.55
G2261	4	0.55
G23438	4	0.55
G23726	4	0.55
G23742	4	0.55
G23880	4	0.55
G23937	4	0.55
G24369	4	0.55
G24480	4	0.55
G24768	4	0.55
G25017	4	0.55
G25046	4	0.55
G25627	4	0.55
G25693	4	0.55
G26311	4	0.55
G26938	4	0.55
G27259	4	0.55
G27428	4	0.55
G28292	4	0.55
G28370	4	0.55
G2899	4	0.55
G2916	4	0.55
G29279	4	0.55
G29359	4	0.55
G30213	4	0.55
G30605	4	0.55
G30820	4	0.55
G32090	4	0.55
G32127	4	0.55
G330	4	0.55
G33589	4	0.55
G34517	4	0.55
G34713	4	0.55
G34946	4	0.55
G35056	4	0.55
G35200	4	0.55
G3588	4	0.55
G3763	4	0.55
G3833	4	0.55
G3835	4	0.55
G3851	4	0.55
G4484	4	0.55
G4702	4	0.55
G5339	4	0.55
G5395	4	0.55
G5412	4	0.55
G5510	4	0.55
G5684	4	0.55
G5808	4	0.55
G6423	4	0.55
G6926	4	0.55
G699	4	0.55
G6997	4	0.55
G7014	4	0.55
G703	4	0.55
G708	4	0.55
G718	4	0.55
G8176	4	0.55
G9272	4	0.55
G9617	4	0.55
G9664	4	0.55
G9793	4	0.55
G9843	4	0.55
G9863	4	0.55
G10329	4	0.54
G10604	4	0.54
G10825	4	0.54
G1084	4	0.54
G11060	4	0.54
G11061	4	0.54
G11240	4	0.54
G1139	4	0.54
G11398	4	0.54
G11549	4	0.54
G12911	4	0.54
G13289	4	0.54
G13329	4	0.54
G1362	4	0.54
G13671	4	0.54
G13677	4	0.54
G13726	4	0.54
G1377	4	0.54
G14163	4	0.54
G14246	4	0.54
G14438	4	0.54
G14812	4	0.54
G15151	4	0.54
G15205	4	0.54
G1589	4	0.54
G16631	4	0.54
G16927	4	0.54
G17023	4	0.54
G17208	4	0.54
G17439	4	0.54
G17488	4	0.54
G17639	4	0.54
G1765	4	0.54
G17689	4	0.54
G18058	4	0.54
G18392	4	0.54
G18788	4	0.54
G19263	4	0.54
G19765	4	0.54
G20230	4	0.54
G2091	4	0.54
G21281	4	0.54
G21378	4	0.54
G21676	4	0.54
G21716	4	0.54
G22161	4	0.54
G22490	4	0.54
G22559	4	0.54
G22657	4	0.54
G22853	4	0.54
G2377	4	0.54
G24867	4	0.54
G25018	4	0.54
G25043	4	0.54
G25325	4	0.54
G25386	4	0.54
G25783	4	0.54
G25915	4	0.54
G26156	4	0.54
G26465	4	0.54
G26632	4	0.54
G26741	4	0.54
G2715	4	0.54
G27932	4	0.54
G28242	4	0.54
G28381	4	0.54
G28755	4	0.54
G28816	4	0.54
G2890	4	0.54
G2990	4	0.54
G3011	4	0.54
G30490	4	0.54
G30839	4	0.54
G30998	4	0.54
G3137	4	0.54
G31976	4	0.54
G32091	4	0.54
G32317	4	0.54
G33717	4	0.54
G34377	4	0.54
G34488	4	0.54
G3544	4	0.54
G35493	4	0.54
G3605	4	0.54
G3717	4	0.54
G3795	4	0.54
G4373	4	0.54
G4567	4	0.54
G4660	4	0.54
G4730	4	0.54
G4790	4	0.54
G5133	4	0.54
G5283	4	0.54
G5417	4	0.54
G5612	4	0.54
G5734	4	0.54
G5769	4	0.54
G6072	4	0.54
G6648	4	0.54
G8114	4	0.54
G9619	4	0.54
G10017	4	0.53
G1028	4	0.53
G1046	4	0.53
G10572	4	0.53
G11067	4	0.53
G11496	4	0.53
G11563	4	0.53
G12215	4	0.53
G12645	4	0.53
G1307	4	0.53
G13275	4	0.53
G13928	4	0.53
G13977	4	0.53
G15909	4	0.53
G15957	4	0.53
G16089	4	0.53
G16129	4	0.53
G16820	4	0.53
G17013	4	0.53
G17357	4	0.53
G18072	4	0.53
G18672	4	0.53
G18939	4	0.53
G1895	4	0.53
G18980	4	0.53
G18983	4	0.53
G19133	4	0.53
G19973	4	0.53
G2012	4	0.53
G20370	4	0.53
G205	4	0.53
G20710	4	0.53
G21065	4	0.53
G21910	4	0.53
G22317	4	0.53
G22776	4	0.53
G22808	4	0.53
G22898	4	0.53
G22938	4	0.53
G23015	4	0.53
G23993	4	0.53
G24243	4	0.53
G24364	4	0.53
G24987	4	0.53
G25152	4	0.53
G25383	4	0.53
G25566	4	0.53
G25640	4	0.53
G25692	4	0.53
G25956	4	0.53
G26388	4	0.53
G26414	4	0.53
G26672	4	0.53
G26675	4	0.53
G26851	4	0.53
G26933	4	0.53
G27247	4	0.53
G28214	4	0.53
G28384	4	0.53
G28549	4	0.53
G28626	4	0.53
G28685	4	0.53
G28692	4	0.53
G2903	4	0.53
G29149	4	0.53
G2948	4	0.53
G29969	4	0.53
G30256	4	0.53
G30279	4	0.53
G31086	4	0.53
G32100	4	0.53
G3214	4	0.53
G3440	4	0.53
G3523	4	0.53
G3716	4	0.53
G3848	4	0.53
G4080	4	0.53
G4089	4	0.53
G457	4	0.53
G5016	4	0.53
G5031	4	0.53
G5087	4	0.53
G5354	4	0.53
G5721	4	0.53
G5902	4	0.53
G5949	4	0.53
G6212	4	0.53
G6294	4	0.53
G6613	4	0.53
G6654	4	0.53
G6955	4	0.53
G7053	4	0.53
G7630	4	0.53
G9013	4	0.53
G9302	4	0.53
G9327	4	0.53
G9661	4	0.53
G10169	4	0.52
G10225	4	0.52
G10443	4	0.52
G10640	4	0.52
G11045	4	0.52
G11122	4	0.52
G11781	4	0.52
G11992	4	0.52
G12320	4	0.52
G1286	4	0.52
G13109	4	0.52
G1323	4	0.52
G1345	4	0.52
G13776	4	0.52
G14024	4	0.52
G14464	4	0.52
G14551	4	0.52
G15070	4	0.52
G15883	4	0.52
G15981	4	0.52
G16198	4	0.52
G16215	4	0.52
G16267	4	0.52
G16291	4	0.52
G16418	4	0.52
G1708	4	0.52
G17861	4	0.52
G17966	4	0.52
G18057	4	0.52
G18114	4	0.52
G18236	4	0.52
G18294	4	0.52
G1859	4	0.52
G19123	4	0.52
G19208	4	0.52
G19212	4	0.52
G19358	4	0.52
G19614	4	0.52
G20399	4	0.52
G21174	4	0.52
G21175	4	0.52
G21342	4	0.52
G21922	4	0.52
G22058	4	0.52
G22075	4	0.52
G22893	4	0.52
G23332	4	0.52
G23932	4	0.52
G24267	4	0.52
G24577	4	0.52
G24695	4	0.52
G24738	4	0.52
G24843	4	0.52
[truncated: 2,405 more rows]

## Sheet: Cluster 1_Male
gene ID	Cluster_M	Membership_M
G10296	1	0.89
G10390	1	0.89
G10530	1	0.89
G10555	1	0.89
G1059	1	0.89
G10721	1	0.89
G10841	1	0.89
G11191	1	0.89
G11221	1	0.89
G11476	1	0.89
G11737	1	0.89
G1209	1	0.89
G12209	1	0.89
G1225	1	0.89
G12524	1	0.89
G12563	1	0.89
G12976	1	0.89
G13176	1	0.89
G13185	1	0.89
G13868	1	0.89
G13973	1	0.89
G14280	1	0.89
G1466	1	0.89
G14698	1	0.89
G15247	1	0.89
G1580	1	0.89
G15941	1	0.89
G15984	1	0.89
G16638	1	0.89
G16982	1	0.89
G17806	1	0.89
G17835	1	0.89
G1808	1	0.89
G18365	1	0.89
G18424	1	0.89
G18519	1	0.89
G18636	1	0.89
G18651	1	0.89
G1894	1	0.89
G19108	1	0.89
G19110	1	0.89
G19241	1	0.89
G19272	1	0.89
G19327	1	0.89
G19359	1	0.89
G1952	1	0.89
G19583	1	0.89
G19638	1	0.89
G19895	1	0.89
G2006	1	0.89
G20321	1	0.89
G2092	1	0.89
G21089	1	0.89
G21096	1	0.89
G21317	1	0.89
G22052	1	0.89
G22154	1	0.89
G22460	1	0.89
G22482	1	0.89
G22711	1	0.89
G2318	1	0.89
G23366	1	0.89
G23538	1	0.89
G23776	1	0.89
G23791	1	0.89
G2383	1	0.89
G23899	1	0.89
G24009	1	0.89
G24426	1	0.89
G24466	1	0.89
G24525	1	0.89
G24775	1	0.89
G2486	1	0.89
G25114	1	0.89
G25709	1	0.89
G25821	1	0.89
G25937	1	0.89
G26504	1	0.89
G27138	1	0.89
G2725	1	0.89
G27958	1	0.89
G27960	1	0.89
G2801	1	0.89
G28096	1	0.89
G2823	1	0.89
G2832	1	0.89
G28748	1	0.89
G28957	1	0.89
G29409	1	0.89
G29999	1	0.89
G30158	1	0.89
G30323	1	0.89
G30783	1	0.89
G30996	1	0.89
G31023	1	0.89
G31196	1	0.89
G3126	1	0.89
G3169	1	0.89
G31884	1	0.89
G31970	1	0.89
G32008	1	0.89
G32010	1	0.89
G32205	1	0.89
G32228	1	0.89
G33170	1	0.89
G3350	1	0.89
G33643	1	0.89
G33933	1	0.89
G33983	1	0.89
G34619	1	0.89
G35154	1	0.89
G3608	1	0.89
G3723	1	0.89
G3878	1	0.89
G4305	1	0.89
G4322	1	0.89
G434	1	0.89
G4642	1	0.89
G4697	1	0.89
G4722	1	0.89
G4883	1	0.89
G5072	1	0.89
G5394	1	0.89
G5618	1	0.89
G6115	1	0.89
G6140	1	0.89
G6169	1	0.89
G6265	1	0.89
G6485	1	0.89
G6798	1	0.89
G6811	1	0.89
G7194	1	0.89
G7903	1	0.89
G8572	1	0.89
G9386	1	0.89
G966	1	0.89
G1000	1	0.88
G10173	1	0.88
G10334	1	0.88
G10588	1	0.88
G1068	1	0.88
G10691	1	0.88
G10798	1	0.88
G11025	1	0.88
G1129	1	0.88
G11294	1	0.88
G11636	1	0.88
G12138	1	0.88
G1260	1	0.88
G12677	1	0.88
G13165	1	0.88
G13168	1	0.88
G13231	1	0.88
G1335	1	0.88
G13372	1	0.88
G13612	1	0.88
G1383	1	0.88
G14228	1	0.88
G14295	1	0.88
G14359	1	0.88
G14691	1	0.88
G14753	1	0.88
G14898	1	0.88
G15236	1	0.88
G1528	1	0.88
G15579	1	0.88
G15711	1	0.88
G16203	1	0.88
G16411	1	0.88
G16675	1	0.88
G1699	1	0.88
G1723	1	0.88
G17317	1	0.88
G18243	1	0.88
G18329	1	0.88
G18378	1	0.88
G18611	1	0.88
G18635	1	0.88
G19037	1	0.88
G19580	1	0.88
G19684	1	0.88
G20413	1	0.88
G20692	1	0.88
G20693	1	0.88
G20834	1	0.88
G20900	1	0.88
G20919	1	0.88
G21326	1	0.88
G21331	1	0.88
G21350	1	0.88
G21762	1	0.88
G22110	1	0.88
G22182	1	0.88
G22236	1	0.88
G22319	1	0.88
G22508	1	0.88
G2263	1	0.88
G22729	1	0.88
G23308	1	0.88
G23592	1	0.88
G23594	1	0.88
G23767	1	0.88
G24363	1	0.88
G24825	1	0.88
G24990	1	0.88
G25024	1	0.88
G25354	1	0.88
G2545	1	0.88
G25576	1	0.88
G26038	1	0.88
G26244	1	0.88
G26325	1	0.88
G26816	1	0.88
G27854	1	0.88
G27978	1	0.88
G28177	1	0.88
G28428	1	0.88
G30364	1	0.88
G30533	1	0.88
G30643	1	0.88
G30750	1	0.88
G30829	1	0.88
G31073	1	0.88
G31230	1	0.88
G31546	1	0.88
G31859	1	0.88
G32229	1	0.88
G32278	1	0.88
G32279	1	0.88
G32285	1	0.88
G32582	1	0.88
G33021	1	0.88
G33735	1	0.88
G34530	1	0.88
G34666	1	0.88
G35348	1	0.88
G35376	1	0.88
G3912	1	0.88
G420	1	0.88
G4403	1	0.88
G4564	1	0.88
G4727	1	0.88
G4762	1	0.88
G503	1	0.88
G528	1	0.88
G5347	1	0.88
G5537	1	0.88
G5542	1	0.88
G5617	1	0.88
G5752	1	0.88
G5753	1	0.88
G5918	1	0.88
G5985	1	0.88
G6266	1	0.88
G6453	1	0.88
G6526	1	0.88
G6608	1	0.88
G6647	1	0.88
G6768	1	0.88
G6801	1	0.88
G6859	1	0.88
G7699	1	0.88
G7955	1	0.88
G7956	1	0.88
G86	1	0.88
G9384	1	0.88
G9449	1	0.88
G9702	1	0.88
G9770	1	0.88
G1058	1	0.87
G10796	1	0.87
G11086	1	0.87
G11419	1	0.87
G11463	1	0.87
G11732	1	0.87
G12072	1	0.87
G12232	1	0.87
G124	1	0.87
G12430	1	0.87
G13207	1	0.87
G13734	1	0.87
G13939	1	0.87
G13976	1	0.87
G1405	1	0.87
G14448	1	0.87
G14715	1	0.87
G15561	1	0.87
G15707	1	0.87
G1571	1	0.87
G15832	1	0.87
G16213	1	0.87
G16527	1	0.87
G16845	1	0.87
G17243	1	0.87
G17810	1	0.87
G17900	1	0.87
G1801	1	0.87
G18314	1	0.87
G18407	1	0.87
G18575	1	0.87
G18597	1	0.87
G18836	1	0.87
G19759	1	0.87
G20378	1	0.87
G20381	1	0.87
G20577	1	0.87
G20951	1	0.87
G21027	1	0.87
G21196	1	0.87
G21360	1	0.87
G21479	1	0.87
G21734	1	0.87
G21975	1	0.87
G22042	1	0.87
G22103	1	0.87
G22344	1	0.87
G22806	1	0.87
G22827	1	0.87
G23763	1	0.87
G23789	1	0.87
G23841	1	0.87
G2387	1	0.87
G23891	1	0.87
G24232	1	0.87
G24842	1	0.87
G25765	1	0.87
G26143	1	0.87
G26343	1	0.87
G26391	1	0.87
G26415	1	0.87
G26450	1	0.87
G26891	1	0.87
G26920	1	0.87
G27959	1	0.87
G28052	1	0.87
G28382	1	0.87
G28855	1	0.87
G29389	1	0.87
G29475	1	0.87
G29572	1	0.87
G29796	1	0.87
G29840	1	0.87
G29872	1	0.87
G30633	1	0.87
G30847	1	0.87
G31003	1	0.87
G31639	1	0.87
G31769	1	0.87
G32283	1	0.87
G3532	1	0.87
G35401	1	0.87
G364	1	0.87
G381	1	0.87
G4165	1	0.87
G4606	1	0.87
G4663	1	0.87
G5118	1	0.87
G5288	1	0.87
G5459	1	0.87
G5473	1	0.87
G5737	1	0.87
G5779	1	0.87
G5967	1	0.87
G6551	1	0.87
G6672	1	0.87
G7023	1	0.87
G7037	1	0.87
G7155	1	0.87
G7302	1	0.87
G732	1	0.87
G7410	1	0.87
G7656	1	0.87
G7788	1	0.87
G875	1	0.87
G8825	1	0.87
G8893	1	0.87
G8905	1	0.87
G9095	1	0.87
G937	1	0.87
G939	1	0.87
G9507	1	0.87
G985	1	0.87
G997	1	0.87
G998	1	0.87
G10129	1	0.86
G10184	1	0.86
G10241	1	0.86
G10471	1	0.86
G10759	1	0.86
G11287	1	0.86
G11546	1	0.86
G11549	1	0.86
G11556	1	0.86
G11726	1	0.86
G12487	1	0.86
G12895	1	0.86
G12924	1	0.86
G13005	1	0.86
G13173	1	0.86
G134	1	0.86
G13448	1	0.86
G13970	1	0.86
G14338	1	0.86
G14386	1	0.86
G14843	1	0.86
G15035	1	0.86
G1520	1	0.86
G15332	1	0.86
G15450	1	0.86
G15545	1	0.86
G15792	1	0.86
G16357	1	0.86
G16490	1	0.86
G16676	1	0.86
G16715	1	0.86
G16919	1	0.86
G16950	1	0.86
G17187	1	0.86
G18598	1	0.86
G18702	1	0.86
G18821	1	0.86
G18825	1	0.86
G19109	1	0.86
G19588	1	0.86
G19695	1	0.86
G20218	1	0.86
G20315	1	0.86
G20602	1	0.86
G20709	1	0.86
G21042	1	0.86
G21063	1	0.86
G21092	1	0.86
G21353	1	0.86
G22441	1	0.86
G22728	1	0.86
G22813	1	0.86
G23382	1	0.86
G23568	1	0.86
G23760	1	0.86
G23784	1	0.86
G2385	1	0.86
G23902	1	0.86
G24141	1	0.86
G24153	1	0.86
G24185	1	0.86
G24219	1	0.86
G24349	1	0.86
G24368	1	0.86
G24752	1	0.86
G24869	1	0.86
G25239	1	0.86
G25695	1	0.86
G26091	1	0.86
G26210	1	0.86
G26218	1	0.86
G26232	1	0.86
G26924	1	0.86
G27168	1	0.86
G27223	1	0.86
G27255	1	0.86
G27438	1	0.86
G27519	1	0.86
G27625	1	0.86
G28066	1	0.86
G28719	1	0.86
G28850	1	0.86
G29237	1	0.86
G29302	1	0.86
G29563	1	0.86
G29891	1	0.86
G30524	1	0.86
G30559	1	0.86
G30585	1	0.86
G30782	1	0.86
G30834	1	0.86
G3131	1	0.86
G31807	1	0.86
G31836	1	0.86
G32015	1	0.86
G32225	1	0.86
G32226	1	0.86
G32276	1	0.86
G32300	1	0.86
G32311	1	0.86
G32359	1	0.86
G32413	1	0.86
G3253	1	0.86
G32545	1	0.86
G3284	1	0.86
G33657	1	0.86
G33831	1	0.86
G34037	1	0.86
G3590	1	0.86
G3852	1	0.86
G4352	1	0.86
G448	1	0.86
G4738	1	0.86
G5587	1	0.86
G5739	1	0.86
G577	1	0.86
G6208	1	0.86
G6978	1	0.86
G7431	1	0.86
G7439	1	0.86
G7871	1	0.86
G8235	1	0.86
G8471	1	0.86
G9291	1	0.86
G9397	1	0.86
G9660	1	0.86
G9751	1	0.86
G9800	1	0.86
G986	1	0.86
G10397	1	0.85
G10464	1	0.85
G10625	1	0.85
G11734	1	0.85
G11786	1	0.85
G11850	1	0.85
G12194	1	0.85
G12269	1	0.85
G12300	1	0.85
G13229	1	0.85
G13460	1	0.85
G13556	1	0.85
G13876	1	0.85
G13887	1	0.85
G14021	1	0.85
G14115	1	0.85
G14225	1	0.85
G14278	1	0.85
G14399	1	0.85
G14574	1	0.85
G14662	1	0.85
G14861	1	0.85
G15161	1	0.85
G15286	1	0.85
G15300	1	0.85
G15433	1	0.85
G15540	1	0.85
G15695	1	0.85
G15725	1	0.85
G15944	1	0.85
G15945	1	0.85
G16298	1	0.85
G16556	1	0.85
G16706	1	0.85
G16724	1	0.85
G16976	1	0.85
G17103	1	0.85
G17491	1	0.85
G17552	1	0.85
G1812	1	0.85
G18242	1	0.85
G18556	1	0.85
G19331	1	0.85
G19350	1	0.85
G19788	1	0.85
G1994	1	0.85
G20358	1	0.85
G20598	1	0.85
G20735	1	0.85
G20765	1	0.85
G20832	1	0.85
G21023	1	0.85
G21143	1	0.85
G2118	1	0.85
G21471	1	0.85
G2153	1	0.85
G22142	1	0.85
G22380	1	0.85
G22906	1	0.85
G22910	1	0.85
G23085	1	0.85
G23329	1	0.85
G23412	1	0.85
G23719	1	0.85
G23777	1	0.85
G2380	1	0.85
G24955	1	0.85
G24966	1	0.85
G2510	1	0.85
G25125	1	0.85
G25340	1	0.85
G25649	1	0.85
G25707	1	0.85
G25986	1	0.85
G26145	1	0.85
G26576	1	0.85
G26662	1	0.85
G26894	1	0.85
G27271	1	0.85
G273	1	0.85
G27405	1	0.85
G28027	1	0.85
G28099	1	0.85
G28166	1	0.85
G28653	1	0.85
G28689	1	0.85
G28704	1	0.85
G28713	1	0.85
G28868	1	0.85
G2900	1	0.85
G2901	1	0.85
G29159	1	0.85
G29446	1	0.85
G30418	1	0.85
G3057	1	0.85
G30753	1	0.85
G30768	1	0.85
G30815	1	0.85
G31200	1	0.85
G31434	1	0.85
G31763	1	0.85
G31830	1	0.85
G32202	1	0.85
G32562	1	0.85
G32631	1	0.85
G33125	1	0.85
G3384	1	0.85
G33913	1	0.85
G3476	1	0.85
G35181	1	0.85
G35347	1	0.85
G3615	1	0.85
G3726	1	0.85
G3754	1	0.85
G4164	1	0.85
G4470	1	0.85
G5259	1	0.85
G5439	1	0.85
G5467	1	0.85
G5476	1	0.85
G5548	1	0.85
G5722	1	0.85
G5793	1	0.85
G6279	1	0.85
G6296	1	0.85
G6358	1	0.85
G6464	1	0.85
G6603	1	0.85
G6661	1	0.85
G6668	1	0.85
G6904	1	0.85
G6948	1	0.85
G7067	1	0.85
G852	1	0.85
G8858	1	0.85
G9064	1	0.85
G9232	1	0.85
G9418	1	0.85
G9774	1	0.85
G10093	1	0.84
G10127	1	0.84
G10211	1	0.84
G10289	1	0.84
G10379	1	0.84
G10596	1	0.84
G10602	1	0.84
G10732	1	0.84
G10842	1	0.84
G10882	1	0.84
G11010	1	0.84
G11245	1	0.84
G11733	1	0.84
G11827	1	0.84
G1186	1	0.84
G12151	1	0.84
G12268	1	0.84
G12279	1	0.84
G12351	1	0.84
G12541	1	0.84
G13812	1	0.84
G14054	1	0.84
G14083	1	0.84
G14147	1	0.84
G14250	1	0.84
G14741	1	0.84
G14767	1	0.84
G15075	1	0.84
G15154	1	0.84
G15162	1	0.84
G15341	1	0.84
G15353	1	0.84
G1544	1	0.84
G15543	1	0.84
G1594	1	0.84
G16080	1	0.84
G16309	1	0.84
G16392	1	0.84
G16481	1	0.84
G16508	1	0.84
G16727	1	0.84
G16729	1	0.84
G16793	1	0.84
G17510	1	0.84
G17717	1	0.84
G17802	1	0.84
G18177	1	0.84
G18199	1	0.84
G18379	1	0.84
G18439	1	0.84
G18592	1	0.84
G18649	1	0.84
G1882	1	0.84
G19619	1	0.84
G19704	1	0.84
G20221	1	0.84
G20340	1	0.84
G20539	1	0.84
G20844	1	0.84
G20994	1	0.84
G2103	1	0.84
G21056	1	0.84
G21222	1	0.84
G2154	1	0.84
G21595	1	0.84
G21767	1	0.84
G2198	1	0.84
G22143	1	0.84
G22152	1	0.84
G2261	1	0.84
G2285	1	0.84
G22857	1	0.84
G23048	1	0.84
G23198	1	0.84
G23563	1	0.84
G23649	1	0.84
G23674	1	0.84
G2382	1	0.84
G23968	1	0.84
G24481	1	0.84
G24602	1	0.84
G24934	1	0.84
G2594	1	0.84
G25958	1	0.84
G26863	1	0.84
G26930	1	0.84
G27231	1	0.84
G27331	1	0.84
G27344	1	0.84
G27436	1	0.84
G27514	1	0.84
G27724	1	0.84
G27963	1	0.84
G28544	1	0.84
G2885	1	0.84
G2924	1	0.84
G29240	1	0.84
G29469	1	0.84
G302	1	0.84
G30246	1	0.84
G30247	1	0.84
G30720	1	0.84
G31477	1	0.84
G316	1	0.84
G31878	1	0.84
G32224	1	0.84
G32236	1	0.84
G32291	1	0.84
G32358	1	0.84
G32510	1	0.84
G32893	1	0.84
G3329	1	0.84
G33845	1	0.84
G34726	1	0.84
G34802	1	0.84
G3493	1	0.84
G35179	1	0.84
G35231	1	0.84
G35246	1	0.84
G35467	1	0.84
G3875	1	0.84
G3950	1	0.84
G4383	1	0.84
G4977	1	0.84
G5115	1	0.84
G5443	1	0.84
G5585	1	0.84
G5894	1	0.84
G6021	1	0.84
G6146	1	0.84
G6283	1	0.84
G6342	1	0.84
G6614	1	0.84
G7669	1	0.84
G8361	1	0.84
G8488	1	0.84
G9563	1	0.84
G9753	1	0.84
G9755	1	0.84
G10252	1	0.83
G10629	1	0.83
G10940	1	0.83
G1097	1	0.83
G11046	1	0.83
G11114	1	0.83
G11479	1	0.83
G11560	1	0.83
G11566	1	0.83
G11592	1	0.83
G11666	1	0.83
G11860	1	0.83
G11871	1	0.83
G12277	1	0.83
G1258	1	0.83
G12844	1	0.83
G12909	1	0.83
G13026	1	0.83
G13244	1	0.83
G13276	1	0.83
G13828	1	0.83
G13861	1	0.83
G13862	1	0.83
G14319	1	0.83
G14511	1	0.83
G14518	1	0.83
G1498	1	0.83
G15166	1	0.83
G15311	1	0.83
G1543	1	0.83
G15550	1	0.83
G15727	1	0.83
G15853	1	0.83
G16310	1	0.83
G1688	1	0.83
G16922	1	0.83
G17206	1	0.83
G17298	1	0.83
G17321	1	0.83
G17397	1	0.83
G17856	1	0.83
G18118	1	0.83
G18212	1	0.83
G18366	1	0.83
G18432	1	0.83
G18457	1	0.83
G18680	1	0.83
G18814	1	0.83
G19247	1	0.83
G19579	1	0.83
G19591	1	0.83
G19653	1	0.83
G19915	1	0.83
G19953	1	0.83
G20222	1	0.83
G20850	1	0.83
G20963	1	0.83
G21664	1	0.83
G21714	1	0.83
G21854	1	0.83
G21861	1	0.83
G22039	1	0.83
G22109	1	0.83
G22118	1	0.83
G22168	1	0.83
G22272	1	0.83
G2279	1	0.83
G23211	1	0.83
G23284	1	0.83
G23517	1	0.83
G23684	1	0.83
G2371	1	0.83
G23765	1	0.83
G23771	1	0.83
G24744	1	0.83
G24857	1	0.83
G24923	1	0.83
G25097	1	0.83
G25229	1	0.83
G25285	1	0.83
G25517	1	0.83
G25618	1	0.83
G25715	1	0.83
G25914	1	0.83
G25961	1	0.83
G26044	1	0.83
G26085	1	0.83
G26212	1	0.83
G26245	1	0.83
G27	1	0.83
G27708	1	0.83
G27791	1	0.83
G27979	1	0.83
G287	1	0.83
G28968	1	0.83
G29051	1	0.83
G29317	1	0.83
G29431	1	0.83
G29472	1	0.83
G29566	1	0.83
G29803	1	0.83
G29926	1	0.83
G3019	1	0.83
G30819	1	0.83
G31243	1	0.83
G32026	1	0.83
G32372	1	0.83
G32412	1	0.83
G32671	1	0.83
G32701	1	0.83
G33633	1	0.83
G33655	1	0.83
G33816	1	0.83
G34100	1	0.83
G34758	1	0.83
G34932	1	0.83
G3845	1	0.83
G3848	1	0.83
G4085	1	0.83
G4112	1	0.83
G4170	1	0.83
G4303	1	0.83
G4473	1	0.83
G4485	1	0.83
G4721	1	0.83
G4780	1	0.83
G5123	1	0.83
G5309	1	0.83
G5340	1	0.83
G5640	1	0.83
G609	1	0.83
G6193	1	0.83
G6258	1	0.83
G635	1	0.83
G6421	1	0.83
G6466	1	0.83
G6477	1	0.83
G6643	1	0.83
G6646	1	0.83
G7424	1	0.83
G7433	1	0.83
G7717	1	0.83
G777	1	0.83
G7820	1	0.83
G7915	1	0.83
G7957	1	0.83
G8198	1	0.83
G8205	1	0.83
G8573	1	0.83
G8598	1	0.83
G8824	1	0.83
G8826	1	0.83
G8827	1	0.83
G8872	1	0.83
G8962	1	0.83
G9708	1	0.83
G9712	1	0.83
ENSLOC000165	1	0.82
G10299	1	0.82
G10309	1	0.82
G10511	1	0.82
G1082	1	0.82
G11193	1	0.82
G11252	1	0.82
G12239	1	0.82
G12267	1	0.82
G12327	1	0.82
G12492	1	0.82
G12513	1	0.82
G12631	1	0.82
G13258	1	0.82
G13293	1	0.82
G13529	1	0.82
G13854	1	0.82
G13883	1	0.82
G1399	1	0.82
G14242	1	0.82
G14566	1	0.82
G14603	1	0.82
G14805	1	0.82
G15038	1	0.82
G15331	1	0.82
G15345	1	0.82
G15381	1	0.82
G15621	1	0.82
G15865	1	0.82
G16260	1	0.82
G17050	1	0.82
G17374	1	0.82
G17783	1	0.82
G17804	1	0.82
G17805	1	0.82
G17959	1	0.82
G19102	1	0.82
G19553	1	0.82
G203	1	0.82
G20623	1	0.82
G21026	1	0.82
G2160	1	0.82
G22193	1	0.82
G22458	1	0.82
G22572	1	0.82
G22614	1	0.82
G22640	1	0.82
G23147	1	0.82
G23285	1	0.82
G23847	1	0.82
G24314	1	0.82
G24611	1	0.82
G24682	1	0.82
G2471	1	0.82
G25255	1	0.82
G25348	1	0.82
G25782	1	0.82
G25844	1	0.82
G25979	1	0.82
G26078	1	0.82
G26228	1	0.82
G26997	1	0.82
G27145	1	0.82
G27768	1	0.82
G28273	1	0.82
G28310	1	0.82
G28385	1	0.82
G2862	1	0.82
G28849	1	0.82
G28916	1	0.82
G29033	1	0.82
G29308	1	0.82
G29320	1	0.82
G30050	1	0.82
G30591	1	0.82
G30949	1	0.82
G31228	1	0.82
G31498	1	0.82
G32040	1	0.82
G32282	1	0.82
G32371	1	0.82
G32379	1	0.82
G32506	1	0.82
G32757	1	0.82
G32959	1	0.82
G3304	1	0.82
G33916	1	0.82
G3438	1	0.82
G34584	1	0.82
G3512	1	0.82
G35406	1	0.82
G35423	1	0.82
G4190	1	0.82
G4233	1	0.82
G435	1	0.82
G4451	1	0.82
G4581	1	0.82
G4597	1	0.82
G4647	1	0.82
G4818	1	0.82
G5410	1	0.82
G5427	1	0.82
G5588	1	0.82
G5856	1	0.82
G5905	1	0.82
G6256	1	0.82
G6269	1	0.82
G6424	1	0.82
G6488	1	0.82
G6642	1	0.82
G7721	1	0.82
G856	1	0.82
G9018	1	0.82
G947	1	0.82
G9678	1	0.82
G999	1	0.82
G10250	1	0.81
G10891	1	0.81
G11031	1	0.81
G11442	1	0.81
G11542	1	0.81
G11632	1	0.81
G12104	1	0.81
G1232	1	0.81
G1245	1	0.81
G12477	1	0.81
G12658	1	0.81
G12880	1	0.81
G12927	1	0.81
G13022	1	0.81
G13145	1	0.81
G13237	1	0.81
G13452	1	0.81
G13652	1	0.81
G13688	1	0.81
G13763	1	0.81
G13877	1	0.81
G13969	1	0.81
G14343	1	0.81
G14539	1	0.81
G15076	1	0.81
G15310	1	0.81
G15386	1	0.81
G15489	1	0.81
G15664	1	0.81
G15728	1	0.81
G1574	1	0.81
G15939	1	0.81
G15966	1	0.81
G15972	1	0.81
G16364	1	0.81
G16664	1	0.81
G16811	1	0.81
G17105	1	0.81
G17424	1	0.81
G17776	1	0.81
G17898	1	0.81
G17984	1	0.81
G18059	1	0.81
G18109	1	0.81
G18135	1	0.81
G18244	1	0.81
G18429	1	0.81
G18536	1	0.81
G18834	1	0.81
G18933	1	0.81
G18998	1	0.81
G19079	1	0.81
G19424	1	0.81
G19783	1	0.81
G20363	1	0.81
G20483	1	0.81
G20582	1	0.81
G21020	1	0.81
G21110	1	0.81
G21242	1	0.81
G21303	1	0.81
G21850	1	0.81
G22083	1	0.81
G22325	1	0.81
G22593	1	0.81
G22613	1	0.81
G22887	1	0.81
G23105	1	0.81
G23235	1	0.81
G23709	1	0.81
G23942	1	0.81
G24348	1	0.81
G24546	1	0.81
G24927	1	0.81
G25023	1	0.81
G25197	1	0.81
G25592	1	0.81
G2610	1	0.81
G26177	1	0.81
G26195	1	0.81
G26300	1	0.81
G26336	1	0.81
G26347	1	0.81
G26605	1	0.81
G26622	1	0.81
G26792	1	0.81
G27017	1	0.81
G27117	1	0.81
G27118	1	0.81
G27606	1	0.81
G27729	1	0.81
G2813	1	0.81
G28443	1	0.81
G2857	1	0.81
G29189	1	0.81
G29360	1	0.81
G2949	1	0.81
G29496	1	0.81
G29549	1	0.81
G29752	1	0.81
G29881	1	0.81
G30234	1	0.81
G30347	1	0.81
G30453	1	0.81
G30589	1	0.81
G3088	1	0.81
G318	1	0.81
G31963	1	0.81
G32057	1	0.81
G32307	1	0.81
G32700	1	0.81
G3272	1	0.81
G33571	1	0.81
G33734	1	0.81
G34165	1	0.81
G34302	1	0.81
G3437	1	0.81
G34561	1	0.81
G34788	1	0.81
G35232	1	0.81
G3927	1	0.81
G4118	1	0.81
G4166	1	0.81
G4229	1	0.81
G446	1	0.81
G4469	1	0.81
G4757	1	0.81
G4824	1	0.81
G4993	1	0.81
G5350	1	0.81
G5799	1	0.81
G5895	1	0.81
G596	1	0.81
G5970	1	0.81
G6052	1	0.81
G6073	1	0.81
G6074	1	0.81
G6114	1	0.81
G6168	1	0.81
G6214	1	0.81
G6267	1	0.81
G6278	1	0.81
G6478	1	0.81
G6489	1	0.81
G740	1	0.81
G7568	1	0.81
G7579	1	0.81
G7580	1	0.81
G7627	1	0.81
G7668	1	0.81
G7776	1	0.81
G7808	1	0.81
G7908	1	0.81
G874	1	0.81
G9277	1	0.81
G9311	1	0.81
G9685	1	0.81
G9738	1	0.81
G9746	1	0.81
G990	1	0.81
MZ497416.1:18068..18135_df_g	1	0.81
G10111	1	0.8
G10203	1	0.8
G10214	1	0.8
G10253	1	0.8
G10259	1	0.8
G10354	1	0.8
G10370	1	0.8
G10438	1	0.8
G10440	1	0.8
G10887	1	0.8
G10926	1	0.8
G11111	1	0.8
G11304	1	0.8
G11547	1	0.8
G11691	1	0.8
G11846	1	0.8
G11877	1	0.8
G12517	1	0.8
G12518	1	0.8
G12670	1	0.8
G13236	1	0.8
G13246	1	0.8
G13833	1	0.8
G14061	1	0.8
G14300	1	0.8
G1433	1	0.8
G15073	1	0.8
G15371	1	0.8
G15453	1	0.8
G15742	1	0.8
G15757	1	0.8
G1592	1	0.8
G16202	1	0.8
G16220	1	0.8
G16360	1	0.8
G16773	1	0.8
G16873	1	0.8
G16874	1	0.8
G16899	1	0.8
G16969	1	0.8
G17176	1	0.8
G17272	1	0.8
G17344	1	0.8
G17538	1	0.8
G17662	1	0.8
G17773	1	0.8
G18028	1	0.8
G18084	1	0.8
G18426	1	0.8
G18504	1	0.8
G18622	1	0.8
G18979	1	0.8
G19602	1	0.8
G19785	1	0.8
G20339	1	0.8
G2034	1	0.8
G20846	1	0.8
G21180	1	0.8
G21265	1	0.8
G21411	1	0.8
G2156	1	0.8
G2174	1	0.8
G21765	1	0.8
G2196	1	0.8
G21974	1	0.8
G22102	1	0.8
G22127	1	0.8
G22817	1	0.8
G22823	1	0.8
G2290	1	0.8
G23098	1	0.8
G23178	1	0.8
G23404	1	0.8
G2379	1	0.8
G23840	1	0.8
G23842	1	0.8
G2390	1	0.8
G24210	1	0.8
G2436	1	0.8
G24684	1	0.8
G24712	1	0.8
G24898	1	0.8
G24910	1	0.8
G25124	1	0.8
G25283	1	0.8
G25335	1	0.8
G25476	1	0.8
G2556	1	0.8
G25595	1	0.8
G25620	1	0.8
G25714	1	0.8
G26072	1	0.8
G26083	1	0.8
G26112	1	0.8
G26449	1	0.8
G26714	1	0.8
G26870	1	0.8
G26995	1	0.8
G2707	1	0.8
G27780	1	0.8
G27899	1	0.8
G28023	1	0.8
G281	1	0.8
G28128	1	0.8
G28560	1	0.8
G28952	1	0.8
G29062	1	0.8
G29577	1	0.8
G29618	1	0.8
G29829	1	0.8
G29852	1	0.8
G30018	1	0.8
G30379	1	0.8
G30469	1	0.8
G3056	1	0.8
G30653	1	0.8
G3106	1	0.8
G31281	1	0.8
G31657	1	0.8
G317	1	0.8
G31762	1	0.8
G31869	1	0.8
G32075	1	0.8
G32481	1	0.8
G32579	1	0.8
G32609	1	0.8
G32649	1	0.8
G32651	1	0.8
G3286	1	0.8
G33310	1	0.8
G3363	1	0.8
G33941	1	0.8
G34662	1	0.8
G35168	1	0.8
G35214	1	0.8
G35326	1	0.8
G35458	1	0.8
G35466	1	0.8
G35468	1	0.8
G3798	1	0.8
G3999	1	0.8
G4167	1	0.8
G4582	1	0.8
G4639	1	0.8
G4658	1	0.8
G4763	1	0.8
G491	1	0.8
G5345	1	0.8
G5883	1	0.8
G6215	1	0.8
G6231	1	0.8
G6261	1	0.8
G6517	1	0.8
G6648	1	0.8
G6660	1	0.8
G6938	1	0.8
G6951	1	0.8
G7035	1	0.8
G7478	1	0.8
G7899	1	0.8
G814	1	0.8
G8512	1	0.8
G8934	1	0.8
G9119	1	0.8
G9204	1	0.8
G9294	1	0.8
G9683	1	0.8
G9776	1	0.8
G9892	1	0.8
G10269	1	0.79
G10701	1	0.79
G10766	1	0.79
G11322	1	0.79
G1136	1	0.79
G11414	1	0.79
G11631	1	0.79
G11784	1	0.79
G11832	1	0.79
G11955	1	0.79
G12270	1	0.79
G1244	1	0.79
G12523	1	0.79
G12527	1	0.79
G12869	1	0.79
G12969	1	0.79
G13453	1	0.79
G1406	1	0.79
G14421	1	0.79
G1456	1	0.79
G14599	1	0.79
G14759	1	0.79
G14845	1	0.79
G15102	1	0.79
G15549	1	0.79
G15614	1	0.79
G1565	1	0.79
G15878	1	0.79
G15938	1	0.79
G16237	1	0.79
G16288	1	0.79
G16326	1	0.79
G16667	1	0.79
G1682	1	0.79
G17039	1	0.79
G17084	1	0.79
G17246	1	0.79
G17624	1	0.79
G18123	1	0.79
G18128	1	0.79
G182	1	0.79
G18427	1	0.79
G18545	1	0.79
G18642	1	0.79
G19431	1	0.79
G19590	1	0.79
G1963	1	0.79
G20136	1	0.79
G20237	1	0.79
G20778	1	0.79
G21021	1	0.79
G21172	1	0.79
G21481	1	0.79
G21578	1	0.79
G21616	1	0.79
G21737	1	0.79
G21847	1	0.79
G21887	1	0.79
G21938	1	0.79
G23195	1	0.79
G23313	1	0.79
G23673	1	0.79
G23961	1	0.79
G24214	1	0.79
G24239	1	0.79
G24313	1	0.79
G25299	1	0.79
G25332	1	0.79
G2581	1	0.79
G26039	1	0.79
G26098	1	0.79
G26201	1	0.79
G26410	1	0.79
G26522	1	0.79
G26782	1	0.79
G26825	1	0.79
G26923	1	0.79
G26976	1	0.79
G27169	1	0.79
G27278	1	0.79
G27319	1	0.79
G27604	1	0.79
G27908	1	0.79
G28557	1	0.79
G28703	1	0.79
G2880	1	0.79
G29	1	0.79
G29220	1	0.79
G29238	1	0.79
G2962	1	0.79
G29735	1	0.79
G29794	1	0.79
G30497	1	0.79
G30567	1	0.79
G30826	1	0.79
G31067	1	0.79
G31071	1	0.79
G31967	1	0.79
G32183	1	0.79
G32306	1	0.79
G32419	1	0.79
G32451	1	0.79
G3248	1	0.79
G32507	1	0.79
G32610	1	0.79
G33113	1	0.79
G3323	1	0.79
G34097	1	0.79
G34312	1	0.79
G34781	1	0.79
G34834	1	0.79
G34840	1	0.79
G34936	1	0.79
G350	1	0.79
G35040	1	0.79
G35198	1	0.79
G35285	1	0.79
G35332	1	0.79
G35356	1	0.79
G35469	1	0.79
G3551	1	0.79
G3665	1	0.79
G3925	1	0.79
G3954	1	0.79
G3973	1	0.79
G4296	1	0.79
G4299	1	0.79
G4498	1	0.79
G4592	1	0.79
G4635	1	0.79
G475	1	0.79
G4760	1	0.79
G4984	1	0.79
G5185	1	0.79
G5253	1	0.79
G5444	1	0.79
G5559	1	0.79
G5780	1	0.79
G5842	1	0.79
G5850	1	0.79
G5907	1	0.79
G598	1	0.79
G6095	1	0.79
G6275	1	0.79
G6322	1	0.79
G6343	1	0.79
G6508	1	0.79
G6510	1	0.79
G6618	1	0.79
G6679	1	0.79
G6775	1	0.79
G7407	1	0.79
G7422	1	0.79
G7425	1	0.79
G7471	1	0.79
G7514	1	0.79
G7691	1	0.79
G7709	1	0.79
G7711	1	0.79
G7817	1	0.79
G7848	1	0.79
G8360	1	0.79
G860	1	0.79
G871	1	0.79
G8830	1	0.79
G890	1	0.79
G8900	1	0.79
G8903	1	0.79
G10248	1	0.78
G10251	1	0.78
G10529	1	0.78
G10700	1	0.78
G11672	1	0.78
G1168	1	0.78
G11739	1	0.78
G11995	1	0.78
G1208	1	0.78
G12436	1	0.78
G12478	1	0.78
G12676	1	0.78
G12716	1	0.78
G12791	1	0.78
G12841	1	0.78
G13219	1	0.78
G13281	1	0.78
G13392	1	0.78
G13422	1	0.78
G13498	1	0.78
G13537	1	0.78
G13637	1	0.78
G13860	1	0.78
G14084	1	0.78
G1446	1	0.78
G15021	1	0.78
G15067	1	0.78
G15363	1	0.78
G15634	1	0.78
G15745	1	0.78
G15777	1	0.78
G1581	1	0.78
G15876	1	0.78
G16499	1	0.78
G16844	1	0.78
G16984	1	0.78
G17342	1	0.78
G17826	1	0.78
G18044	1	0.78
G18232	1	0.78
G18581	1	0.78
G18621	1	0.78
G18810	1	0.78
G1926	1	0.78
G19584	1	0.78
G19853	1	0.78
G19983	1	0.78
G20095	1	0.78
G2019	1	0.78
G20456	1	0.78
G20762	1	0.78
G20970	1	0.78
G21028	1	0.78
G21594	1	0.78
G21766	1	0.78
G21983	1	0.78
G22038	1	0.78
G22099	1	0.78
G222	1	0.78
G22243	1	0.78
G2226	1	0.78
G2247	1	0.78
G22780	1	0.78
G22805	1	0.78
G23010	1	0.78
G23234	1	0.78
G23562	1	0.78
G23670	1	0.78
G23672	1	0.78
G23808	1	0.78
G23992	1	0.78
G24113	1	0.78
G24345	1	0.78
G24365	1	0.78
G24644	1	0.78
G24734	1	0.78
G2482	1	0.78
G24926	1	0.78
G24932	1	0.78
G24936	1	0.78
G25019	1	0.78
G2543	1	0.78
G25626	1	0.78
G2564	1	0.78
G25764	1	0.78
G26099	1	0.78
G26103	1	0.78
G26571	1	0.78
G27208	1	0.78
G27487	1	0.78
G2771	1	0.78
G28167	1	0.78
G28274	1	0.78
G28588	1	0.78
G28880	1	0.78
G29024	1	0.78
G29679	1	0.78
G30213	1	0.78
G3043	1	0.78
G30540	1	0.78
G30861	1	0.78
G31159	1	0.78
G31202	1	0.78
G31294	1	0.78
G32210	1	0.78
G32508	1	0.78
G32771	1	0.78
G33650	1	0.78
G3387	1	0.78
G34303	1	0.78
G34639	1	0.78
G34702	1	0.78
G34756	1	0.78
G3492	1	0.78
G35116	1	0.78
G35211	1	0.78
G4385	1	0.78
G4502	1	0.78
G4731	1	0.78
G5100	1	0.78
G5388	1	0.78
G5391	1	0.78
G5844	1	0.78
G5908	1	0.78
G5960	1	0.78
G619	1	0.78
G6201	1	0.78
G6410	1	0.78
G6680	1	0.78
G7191	1	0.78
G7515	1	0.78
G787	1	0.78
G7964	1	0.78
G8175	1	0.78
G8659	1	0.78
G8862	1	0.78
G9111	1	0.78
G9205	1	0.78
G9688	1	0.78
G9717	1	0.78
G10030	1	0.77
G10065	1	0.77
G1024	1	0.77
G10263	1	0.77
G10282	1	0.77
G10591	1	0.77
G1063	1	0.77
G10682	1	0.77
G10683	1	0.77
G10944	1	0.77
G11024	1	0.77
G11421	1	0.77
G11504	1	0.77
G11901	1	0.77
G1206	1	0.77
G12231	1	0.77
G12491	1	0.77
G12696	1	0.77
G13059	1	0.77
G13249	1	0.77
G13684	1	0.77
G14501	1	0.77
G14652	1	0.77
G14895	1	0.77
G15663	1	0.77
G16242	1	0.77
G16457	1	0.77
G16502	1	0.77
G16592	1	0.77
G16665	1	0.77
G17031	1	0.77
G17106	1	0.77
G17218	1	0.77
G17678	1	0.77
G18897	1	0.77
G18934	1	0.77
G18967	1	0.77
G19020	1	0.77
G1962	1	0.77
G201	1	0.77
G20998	1	0.77
G2110	1	0.77
G21228	1	0.77
G21243	1	0.77
G21334	1	0.77
G21383	1	0.77
G21574	1	0.77
G21695	1	0.77
G21843	1	0.77
G22607	1	0.77
G22655	1	0.77
G2297	1	0.77
G2298	1	0.77
G23042	1	0.77
G23163	1	0.77
G2355	1	0.77
G23768	1	0.77
G23930	1	0.77
G23977	1	0.77
G24574	1	0.77
G24613	1	0.77
G24906	1	0.77
G24911	1	0.77
G25147	1	0.77
G25192	1	0.77
G2559	1	0.77
G25748	1	0.77
G25913	1	0.77
G26180	1	0.77
G26197	1	0.77
G26526	1	0.77
G26711	1	0.77
G2678	1	0.77
G26808	1	0.77
G26813	1	0.77
G27257	1	0.77
G27279	1	0.77
G28	1	0.77
G28168	1	0.77
G29285	1	0.77
G29842	1	0.77
G30245	1	0.77
G30393	1	0.77
G30498	1	0.77
G30652	1	0.77
G30803	1	0.77
G31087	1	0.77
G31813	1	0.77
G32124	1	0.77
G3216	1	0.77
G3226	1	0.77
G32309	1	0.77
G32487	1	0.77
G33177	1	0.77
G33327	1	0.77
G34233	1	0.77
G344	1	0.77
G34701	1	0.77
G34703	1	0.77
G34780	1	0.77
G34851	1	0.77
G34978	1	0.77
G35113	1	0.77
G35205	1	0.77
G35208	1	0.77
G35209	1	0.77
G35471	1	0.77
G3801	1	0.77
G3918	1	0.77
G4099	1	0.77
G4257	1	0.77
G4608	1	0.77
G461	1	0.77
G5056	1	0.77
G5083	1	0.77
G5139	1	0.77
G5195	1	0.77
G5196	1	0.77
G5736	1	0.77
G6010	1	0.77
G6041	1	0.77
G6042	1	0.77
G6572	1	0.77
G7435	1	0.77
G7666	1	0.77
G770	1	0.77
G7744	1	0.77
G7827	1	0.77
G7991	1	0.77
G8062	1	0.77
G8246	1	0.77
G8847	1	0.77
G9110	1	0.77
G933	1	0.77
G9588	1	0.77
G9696	1	0.77
G10255	1	0.76
G10256	1	0.76
G10428	1	0.76
G10770	1	0.76
G11127	1	0.76
G11244	1	0.76
G11395	1	0.76
G11729	1	0.76
G11791	1	0.76
G1197	1	0.76
G11998	1	0.76
G12025	1	0.76
G1215	1	0.76
G12395	1	0.76
G12503	1	0.76
G12669	1	0.76
G12739	1	0.76
G12984	1	0.76
G13087	1	0.76
G13174	1	0.76
G13179	1	0.76
G13188	1	0.76
G13277	1	0.76
G1342	1	0.76
G13501	1	0.76
G13874	1	0.76
G14114	1	0.76
G14255	1	0.76
G14326	1	0.76
G14708	1	0.76
G1521	1	0.76
G15268	1	0.76
G15530	1	0.76
G15650	1	0.76
G15804	1	0.76
G15815	1	0.76
G15954	1	0.76
G16294	1	0.76
G16355	1	0.76
G16796	1	0.76
G17025	1	0.76
G17035	1	0.76
G17079	1	0.76
G17165	1	0.76
G17345	1	0.76
G17376	1	0.76
G17413	1	0.76
G17601	1	0.76
G17603	1	0.76
G17800	1	0.76
G17816	1	0.76
G18134	1	0.76
G18583	1	0.76
G18763	1	0.76
G19080	1	0.76
G19517	1	0.76
G20160	1	0.76
G20603	1	0.76
G20685	1	0.76
G21165	1	0.76
G21268	1	0.76
G21663	1	0.76
G21925	1	0.76
G2197	1	0.76
G22170	1	0.76
G22328	1	0.76
G22605	1	0.76
G22658	1	0.76
G22661	1	0.76
G22662	1	0.76
G2278	1	0.76
G22973	1	0.76
G23194	1	0.76
G23818	1	0.76
G24010	1	0.76
G24011	1	0.76
G24019	1	0.76
G24048	1	0.76
G24453	1	0.76
G24634	1	0.76
G24907	1	0.76
G25088	1	0.76
G25165	1	0.76
G25206	1	0.76
G25207	1	0.76
G25278	1	0.76
G25296	1	0.76
G25309	1	0.76
G25391	1	0.76
G25438	1	0.76
G25458	1	0.76
G2547	1	0.76
G25942	1	0.76
G26284	1	0.76
G26309	1	0.76
G26363	1	0.76
G26435	1	0.76
G26893	1	0.76
G2727	1	0.76
G27586	1	0.76
G27686	1	0.76
G27977	1	0.76
G27998	1	0.76
G28429	1	0.76
G28663	1	0.76
G28705	1	0.76
G29329	1	0.76
G29492	1	0.76
G29498	1	0.76
G29589	1	0.76
G29910	1	0.76
G29916	1	0.76
G29924	1	0.76
G30225	1	0.76
G30500	1	0.76
G3109	1	0.76
G31113	1	0.76
G31814	1	0.76
G31882	1	0.76
G32281	1	0.76
G32310	1	0.76
G32504	1	0.76
G32611	1	0.76
G32680	1	0.76
G32849	1	0.76
G34588	1	0.76
G34710	1	0.76
G34959	1	0.76
G35444	1	0.76
G35518	1	0.76
G4086	1	0.76
G4235	1	0.76
G4265	1	0.76
G4602	1	0.76
G4637	1	0.76
G4900	1	0.76
G4916	1	0.76
G5463	1	0.76
G590	1	0.76
G5920	1	0.76
G6465	1	0.76
G6932	1	0.76
G709	1	0.76
G7497	1	0.76
G757	1	0.76
G7586	1	0.76
G7884	1	0.76
G8531	1	0.76
G8601	1	0.76
G9070	1	0.76
G915	1	0.76
G9752	1	0.76
G988	1	0.76
G10235	1	0.75
G10304	1	0.75
G10355	1	0.75
G10610	1	0.75
G10681	1	0.75
G1083	1	0.75
G10856	1	0.75
G10931	1	0.75
[truncated: 4,491 more rows]

## Sheet: Cluster 2_Male
gene ID	Cluster_M	Membership_M
ENSLOC000253	2	0.9
G10347	2	0.9
G10374	2	0.9
G10600	2	0.9
G10651	2	0.9
G10829	2	0.9
G10847	2	0.9
G11022	2	0.9
G11120	2	0.9
G11145	2	0.9
G11306	2	0.9
G11497	2	0.9
G1152	2	0.9
G1174	2	0.9
G11882	2	0.9
G11954	2	0.9
G11968	2	0.9
G12037	2	0.9
G1212	2	0.9
G12195	2	0.9
G12199	2	0.9
G12261	2	0.9
G12310	2	0.9
G12449	2	0.9
G13014	2	0.9
G13086	2	0.9
G13131	2	0.9
G13164	2	0.9
G13234	2	0.9
G13259	2	0.9
G13343	2	0.9
G13371	2	0.9
G13401	2	0.9
G13408	2	0.9
G13486	2	0.9
G13618	2	0.9
G13707	2	0.9
G13866	2	0.9
G13867	2	0.9
G13889	2	0.9
G13902	2	0.9
G1394	2	0.9
G13950	2	0.9
G13990	2	0.9
G14173	2	0.9
G14439	2	0.9
G14440	2	0.9
G14604	2	0.9
G14740	2	0.9
G14876	2	0.9
G14880	2	0.9
G14955	2	0.9
G15077	2	0.9
G15178	2	0.9
G15212	2	0.9
G15213	2	0.9
G15223	2	0.9
G15233	2	0.9
G15502	2	0.9
G15505	2	0.9
G15512	2	0.9
G15654	2	0.9
G15670	2	0.9
G15715	2	0.9
G15738	2	0.9
G15765	2	0.9
G15947	2	0.9
G16034	2	0.9
G16491	2	0.9
G16541	2	0.9
G16637	2	0.9
G16674	2	0.9
G16917	2	0.9
G16956	2	0.9
G17060	2	0.9
G17091	2	0.9
G17316	2	0.9
G17338	2	0.9
G17954	2	0.9
G18745	2	0.9
G18995	2	0.9
G1909	2	0.9
G19130	2	0.9
G19892	2	0.9
G19965	2	0.9
G20141	2	0.9
G20318	2	0.9
G20371	2	0.9
G2050	2	0.9
G20536	2	0.9
G2067	2	0.9
G20826	2	0.9
G21003	2	0.9
G21078	2	0.9
G21079	2	0.9
G21338	2	0.9
G21480	2	0.9
G21689	2	0.9
G21698	2	0.9
G22157	2	0.9
G2225	2	0.9
G22570	2	0.9
G22590	2	0.9
G22773	2	0.9
G22811	2	0.9
G22925	2	0.9
G22944	2	0.9
G23248	2	0.9
G23316	2	0.9
G24023	2	0.9
G24090	2	0.9
G24542	2	0.9
G24596	2	0.9
G24686	2	0.9
G24854	2	0.9
G24986	2	0.9
G25228	2	0.9
G25382	2	0.9
G25705	2	0.9
G25723	2	0.9
G26075	2	0.9
G26076	2	0.9
G26373	2	0.9
G2653	2	0.9
G268	2	0.9
G2692	2	0.9
G27206	2	0.9
G27224	2	0.9
G27357	2	0.9
G27423	2	0.9
G27531	2	0.9
G27567	2	0.9
G27711	2	0.9
G27792	2	0.9
G27895	2	0.9
G27992	2	0.9
G28218	2	0.9
G28237	2	0.9
G28492	2	0.9
G285	2	0.9
G28806	2	0.9
G28859	2	0.9
G28896	2	0.9
G28903	2	0.9
G28904	2	0.9
G28907	2	0.9
G28908	2	0.9
G28927	2	0.9
G28929	2	0.9
G29124	2	0.9
G29276	2	0.9
G29363	2	0.9
G29464	2	0.9
G29785	2	0.9
G29791	2	0.9
G29792	2	0.9
G29838	2	0.9
G3009	2	0.9
G30294	2	0.9
G30360	2	0.9
G3074	2	0.9
G30842	2	0.9
G30874	2	0.9
G30916	2	0.9
G30953	2	0.9
G31095	2	0.9
G31475	2	0.9
G31801	2	0.9
G3234	2	0.9
G32349	2	0.9
G3239	2	0.9
G3249	2	0.9
G3282	2	0.9
G33415	2	0.9
G34448	2	0.9
G34453	2	0.9
G34531	2	0.9
G34542	2	0.9
G34773	2	0.9
G34954	2	0.9
G35081	2	0.9
G35251	2	0.9
G3550	2	0.9
G35507	2	0.9
G3614	2	0.9
G3869	2	0.9
G4076	2	0.9
G4138	2	0.9
G4152	2	0.9
G4171	2	0.9
G4177	2	0.9
G4361	2	0.9
G4368	2	0.9
G4492	2	0.9
G4656	2	0.9
G4781	2	0.9
G485	2	0.9
G4943	2	0.9
G5059	2	0.9
G5608	2	0.9
G5738	2	0.9
G5805	2	0.9
G5987	2	0.9
G6002	2	0.9
G6255	2	0.9
G647	2	0.9
G6765	2	0.9
G6937	2	0.9
G6940	2	0.9
G7042	2	0.9
G7079	2	0.9
G7865	2	0.9
G7867	2	0.9
G7895	2	0.9
G7946	2	0.9
G7975	2	0.9
G88	2	0.9
G8983	2	0.9
G9120	2	0.9
G9142	2	0.9
G9222	2	0.9
G9912	2	0.9
G9995	2	0.9
G10070	2	0.89
G10073	2	0.89
G10348	2	0.89
G10391	2	0.89
G1041	2	0.89
G10484	2	0.89
G10545	2	0.89
G10562	2	0.89
G11038	2	0.89
G11217	2	0.89
G11311	2	0.89
G11451	2	0.89
G11812	2	0.89
G12010	2	0.89
G1221	2	0.89
G12276	2	0.89
G12469	2	0.89
G12480	2	0.89
G12544	2	0.89
G1317	2	0.89
G13171	2	0.89
G1334	2	0.89
G13357	2	0.89
G13463	2	0.89
G13579	2	0.89
G1359	2	0.89
G13696	2	0.89
G13882	2	0.89
G141	2	0.89
G14337	2	0.89
G1440	2	0.89
G14616	2	0.89
G14689	2	0.89
G14732	2	0.89
G14739	2	0.89
G14765	2	0.89
G14795	2	0.89
G14879	2	0.89
G14996	2	0.89
G15291	2	0.89
G15356	2	0.89
G15495	2	0.89
G15710	2	0.89
G15766	2	0.89
G16036	2	0.89
G1620	2	0.89
G16412	2	0.89
G16501	2	0.89
G16517	2	0.89
G16743	2	0.89
G16889	2	0.89
G17238	2	0.89
G1829	2	0.89
G18375	2	0.89
G19541	2	0.89
G20139	2	0.89
G20295	2	0.89
G20438	2	0.89
G20495	2	0.89
G20535	2	0.89
G20654	2	0.89
G20662	2	0.89
G20678	2	0.89
G2083	2	0.89
G21181	2	0.89
G21245	2	0.89
G21324	2	0.89
G21426	2	0.89
G21674	2	0.89
G2191	2	0.89
G21961	2	0.89
G22011	2	0.89
G22269	2	0.89
G22334	2	0.89
G22411	2	0.89
G22705	2	0.89
G22735	2	0.89
G22792	2	0.89
G2294	2	0.89
G22964	2	0.89
G22970	2	0.89
G23347	2	0.89
G23413	2	0.89
G23531	2	0.89
G23545	2	0.89
G23755	2	0.89
G2416	2	0.89
G24322	2	0.89
G24487	2	0.89
G24506	2	0.89
G24564	2	0.89
G24580	2	0.89
G24651	2	0.89
G24723	2	0.89
G24772	2	0.89
G24806	2	0.89
G24845	2	0.89
G24891	2	0.89
G2496	2	0.89
G25095	2	0.89
G25154	2	0.89
G25288	2	0.89
G25367	2	0.89
G25684	2	0.89
G25689	2	0.89
G25703	2	0.89
G25858	2	0.89
G26146	2	0.89
G26152	2	0.89
G26286	2	0.89
G26757	2	0.89
G26872	2	0.89
G27261	2	0.89
G27339	2	0.89
G27373	2	0.89
G27440	2	0.89
G27611	2	0.89
G27613	2	0.89
G27615	2	0.89
G27731	2	0.89
G27746	2	0.89
G27812	2	0.89
G27939	2	0.89
G28109	2	0.89
G28137	2	0.89
G28279	2	0.89
G28765	2	0.89
G28776	2	0.89
G28785	2	0.89
G28901	2	0.89
G29263	2	0.89
G29580	2	0.89
G3042	2	0.89
G3075	2	0.89
G3076	2	0.89
G30794	2	0.89
G30806	2	0.89
G31028	2	0.89
G3104	2	0.89
G31074	2	0.89
G31122	2	0.89
G31277	2	0.89
G31361	2	0.89
G31412	2	0.89
G31433	2	0.89
G31808	2	0.89
G31955	2	0.89
G3205	2	0.89
G32268	2	0.89
G3231	2	0.89
G32388	2	0.89
G3242	2	0.89
G326	2	0.89
G32792	2	0.89
G3371	2	0.89
G33751	2	0.89
G3388	2	0.89
G34198	2	0.89
G34532	2	0.89
G34559	2	0.89
G34733	2	0.89
G3573	2	0.89
G3640	2	0.89
G3772	2	0.89
G3774	2	0.89
G3870	2	0.89
G3882	2	0.89
G3949	2	0.89
G401	2	0.89
G4031	2	0.89
G4337	2	0.89
G4439	2	0.89
G4578	2	0.89
G4851	2	0.89
G5692	2	0.89
G5718	2	0.89
G5773	2	0.89
G5821	2	0.89
G5858	2	0.89
G5893	2	0.89
G6031	2	0.89
G615	2	0.89
G6196	2	0.89
G6482	2	0.89
G6501	2	0.89
G6641	2	0.89
G6724	2	0.89
G6766	2	0.89
G6866	2	0.89
G6908	2	0.89
G6980	2	0.89
G7180	2	0.89
G737	2	0.89
G7857	2	0.89
G817	2	0.89
G828	2	0.89
G8406	2	0.89
G912	2	0.89
MZ497416.1:33..98_df_g	2	0.89
ND3	2	0.89
ENSLOC000331	2	0.88
G1040	2	0.88
G10616	2	0.88
G10618	2	0.88
G11039	2	0.88
G11152	2	0.88
G11387	2	0.88
G11557	2	0.88
G11768	2	0.88
G11977	2	0.88
G12325	2	0.88
G12422	2	0.88
G12551	2	0.88
G12587	2	0.88
G1267	2	0.88
G12829	2	0.88
G12907	2	0.88
G13404	2	0.88
G13421	2	0.88
G13885	2	0.88
G14393	2	0.88
G14426	2	0.88
G14543	2	0.88
G14544	2	0.88
G14846	2	0.88
G1535	2	0.88
G15354	2	0.88
G1568	2	0.88
G1590	2	0.88
G16453	2	0.88
G1647	2	0.88
G16903	2	0.88
G16913	2	0.88
G16973	2	0.88
G17192	2	0.88
G17291	2	0.88
G17364	2	0.88
G17747	2	0.88
G17779	2	0.88
G17940	2	0.88
G1800	2	0.88
G18002	2	0.88
G18116	2	0.88
G1813	2	0.88
G18610	2	0.88
G18645	2	0.88
G19045	2	0.88
G192	2	0.88
G1932	2	0.88
G19375	2	0.88
G19508	2	0.88
G19646	2	0.88
G19803	2	0.88
G20665	2	0.88
G20708	2	0.88
G20842	2	0.88
G21032	2	0.88
G21213	2	0.88
G21249	2	0.88
G21261	2	0.88
G21306	2	0.88
G215	2	0.88
G21812	2	0.88
G22180	2	0.88
G22307	2	0.88
G2250	2	0.88
G22534	2	0.88
G22553	2	0.88
G22659	2	0.88
G22883	2	0.88
G23281	2	0.88
G23487	2	0.88
G24203	2	0.88
G24222	2	0.88
G24265	2	0.88
G24342	2	0.88
G24461	2	0.88
G2467	2	0.88
G24693	2	0.88
G24729	2	0.88
G24731	2	0.88
G24954	2	0.88
G24994	2	0.88
G25286	2	0.88
G25290	2	0.88
G25384	2	0.88
G25497	2	0.88
G25773	2	0.88
G25931	2	0.88
G26150	2	0.88
G26153	2	0.88
G2634	2	0.88
G26448	2	0.88
G26951	2	0.88
G26952	2	0.88
G26998	2	0.88
G27003	2	0.88
G27256	2	0.88
G27364	2	0.88
G27521	2	0.88
G27600	2	0.88
G27601	2	0.88
G27630	2	0.88
G27682	2	0.88
G27712	2	0.88
G27772	2	0.88
G27876	2	0.88
G27889	2	0.88
G27937	2	0.88
G28309	2	0.88
G28444	2	0.88
G28521	2	0.88
G2854	2	0.88
G28764	2	0.88
G28828	2	0.88
G28906	2	0.88
G29206	2	0.88
G29410	2	0.88
G29417	2	0.88
G2953	2	0.88
G29828	2	0.88
G29848	2	0.88
G29862	2	0.88
G29870	2	0.88
G30663	2	0.88
G30877	2	0.88
G31125	2	0.88
G31593	2	0.88
G31760	2	0.88
G31885	2	0.88
G31987	2	0.88
G32005	2	0.88
G32052	2	0.88
G3225	2	0.88
G32295	2	0.88
G33200	2	0.88
G33337	2	0.88
G33755	2	0.88
G3475	2	0.88
G3479	2	0.88
G34838	2	0.88
G34985	2	0.88
G35515	2	0.88
G36	2	0.88
G3625	2	0.88
G3652	2	0.88
G3773	2	0.88
G4268	2	0.88
G4441	2	0.88
G5273	2	0.88
G5306	2	0.88
G5561	2	0.88
G5623	2	0.88
G6435	2	0.88
G6638	2	0.88
G6979	2	0.88
G6998	2	0.88
G75	2	0.88
G7672	2	0.88
G7805	2	0.88
G7860	2	0.88
G891	2	0.88
G9113	2	0.88
G9116	2	0.88
G9224	2	0.88
G9798	2	0.88
MZ497416.1:15904..15968_df_g	2	0.88
MZ497416.1:8230..8296_df_g	2	0.88
ENSLOC000336	2	0.87
G1025	2	0.87
G1026	2	0.87
G10277	2	0.87
G10452	2	0.87
G10543	2	0.87
G10765	2	0.87
G10851	2	0.87
G11042	2	0.87
G11105	2	0.87
G11128	2	0.87
G11190	2	0.87
G11410	2	0.87
G11418	2	0.87
G11572	2	0.87
G11794	2	0.87
G11883	2	0.87
G11985	2	0.87
G12174	2	0.87
G12461	2	0.87
G12481	2	0.87
G12566	2	0.87
G12617	2	0.87
G12790	2	0.87
G12998	2	0.87
G13080	2	0.87
G13084	2	0.87
G13141	2	0.87
G13203	2	0.87
G13315	2	0.87
G13394	2	0.87
G13490	2	0.87
G13511	2	0.87
G13571	2	0.87
G13586	2	0.87
G13613	2	0.87
G13660	2	0.87
G13875	2	0.87
G14144	2	0.87
G14159	2	0.87
G14364	2	0.87
G14552	2	0.87
G14606	2	0.87
G14699	2	0.87
G14714	2	0.87
G14873	2	0.87
G15062	2	0.87
G15230	2	0.87
G15342	2	0.87
G15343	2	0.87
G15431	2	0.87
G15501	2	0.87
G15741	2	0.87
G15858	2	0.87
G16104	2	0.87
G16280	2	0.87
G16507	2	0.87
G16778	2	0.87
G16884	2	0.87
G1705	2	0.87
G17492	2	0.87
G1804	2	0.87
G18076	2	0.87
G18532	2	0.87
G18704	2	0.87
G18742	2	0.87
G19122	2	0.87
G19443	2	0.87
G19446	2	0.87
G19641	2	0.87
G198	2	0.87
G19852	2	0.87
G20365	2	0.87
G20397	2	0.87
G20801	2	0.87
G20802	2	0.87
G2102	2	0.87
G213	2	0.87
G21341	2	0.87
G21475	2	0.87
G2155	2	0.87
G21744	2	0.87
G22206	2	0.87
G22209	2	0.87
G22210	2	0.87
G22426	2	0.87
G22676	2	0.87
G23012	2	0.87
G23106	2	0.87
G2316	2	0.87
G2330	2	0.87
G23421	2	0.87
G23604	2	0.87
G237	2	0.87
G23702	2	0.87
G23753	2	0.87
G2397	2	0.87
G24025	2	0.87
G24086	2	0.87
G24258	2	0.87
G24266	2	0.87
G24496	2	0.87
G24505	2	0.87
G24510	2	0.87
G2460	2	0.87
G24614	2	0.87
G24727	2	0.87
G2481	2	0.87
G25233	2	0.87
G25287	2	0.87
G25494	2	0.87
G25619	2	0.87
G25919	2	0.87
G25932	2	0.87
G25964	2	0.87
G25994	2	0.87
G26249	2	0.87
G26315	2	0.87
G26508	2	0.87
G26805	2	0.87
G27072	2	0.87
G2716	2	0.87
G27240	2	0.87
G27621	2	0.87
G27700	2	0.87
G28204	2	0.87
G28434	2	0.87
G28593	2	0.87
G28989	2	0.87
G29161	2	0.87
G29290	2	0.87
G29350	2	0.87
G29397	2	0.87
G2952	2	0.87
G29836	2	0.87
G30155	2	0.87
G30167	2	0.87
G30575	2	0.87
G30576	2	0.87
G30889	2	0.87
G3120	2	0.87
G3121	2	0.87
G31474	2	0.87
G31620	2	0.87
G31735	2	0.87
G31995	2	0.87
G32046	2	0.87
G32084	2	0.87
G32086	2	0.87
G32628	2	0.87
G33493	2	0.87
G3352	2	0.87
G33957	2	0.87
G3429	2	0.87
G3442	2	0.87
G34682	2	0.87
G34800	2	0.87
G34824	2	0.87
G35001	2	0.87
G35047	2	0.87
G35068	2	0.87
G35396	2	0.87
G3642	2	0.87
G3651	2	0.87
G3721	2	0.87
G3782	2	0.87
G389	2	0.87
G4034	2	0.87
G4340	2	0.87
G4371	2	0.87
G5044	2	0.87
G539	2	0.87
G5491	2	0.87
G5673	2	0.87
G5909	2	0.87
G6457	2	0.87
G6512	2	0.87
G6578	2	0.87
G6956	2	0.87
G7144	2	0.87
G7233	2	0.87
G7481	2	0.87
G7974	2	0.87
G8326	2	0.87
G901	2	0.87
G9156	2	0.87
G9162	2	0.87
G9893	2	0.87
G9966	2	0.87
G10078	2	0.86
G10164	2	0.86
G10189	2	0.86
G11269	2	0.86
G1144	2	0.86
G11482	2	0.86
G11719	2	0.86
G11973	2	0.86
G12124	2	0.86
G12326	2	0.86
G1259	2	0.86
G12778	2	0.86
G12809	2	0.86
G12900	2	0.86
G12940	2	0.86
G12981	2	0.86
G1299	2	0.86
G13191	2	0.86
G13569	2	0.86
G13604	2	0.86
G13737	2	0.86
G13825	2	0.86
G13871	2	0.86
G139	2	0.86
G14249	2	0.86
G1436	2	0.86
G14521	2	0.86
G14542	2	0.86
G14607	2	0.86
G14877	2	0.86
G15028	2	0.86
G15135	2	0.86
G15249	2	0.86
G15488	2	0.86
G1561	2	0.86
G15791	2	0.86
G16118	2	0.86
G16433	2	0.86
G16629	2	0.86
G16974	2	0.86
G17053	2	0.86
G17223	2	0.86
G17251	2	0.86
G17459	2	0.86
G17508	2	0.86
G17563	2	0.86
G17694	2	0.86
G1772	2	0.86
G17752	2	0.86
G1791	2	0.86
G1810	2	0.86
G18174	2	0.86
G18919	2	0.86
G18965	2	0.86
G1933	2	0.86
G19652	2	0.86
G19816	2	0.86
G19903	2	0.86
G19982	2	0.86
G2002	2	0.86
G20074	2	0.86
G20155	2	0.86
G2023	2	0.86
G20302	2	0.86
G20305	2	0.86
G20323	2	0.86
G20514	2	0.86
G20537	2	0.86
G20700	2	0.86
G20753	2	0.86
G20821	2	0.86
G2099	2	0.86
G21225	2	0.86
G21625	2	0.86
G21629	2	0.86
G21825	2	0.86
G21829	2	0.86
G21840	2	0.86
G2205	2	0.86
G22333	2	0.86
G22358	2	0.86
G22389	2	0.86
G22425	2	0.86
G22448	2	0.86
G22465	2	0.86
G22855	2	0.86
G22859	2	0.86
G2295	2	0.86
G23132	2	0.86
G23166	2	0.86
G23354	2	0.86
G23361	2	0.86
G23491	2	0.86
G23506	2	0.86
G23614	2	0.86
G24178	2	0.86
G2418	2	0.86
G24183	2	0.86
G24230	2	0.86
G24504	2	0.86
G24594	2	0.86
G2466	2	0.86
G25064	2	0.86
G25202	2	0.86
G25533	2	0.86
G25702	2	0.86
G25736	2	0.86
G25943	2	0.86
G26292	2	0.86
G26304	2	0.86
G26398	2	0.86
G26697	2	0.86
G26845	2	0.86
G27102	2	0.86
G27321	2	0.86
G2735	2	0.86
G27647	2	0.86
G27709	2	0.86
G27783	2	0.86
G27968	2	0.86
G28283	2	0.86
G28359	2	0.86
G28511	2	0.86
G28874	2	0.86
G28934	2	0.86
G2927	2	0.86
G29421	2	0.86
G2983	2	0.86
G3005	2	0.86
G30080	2	0.86
G30177	2	0.86
G30337	2	0.86
G3034	2	0.86
G30687	2	0.86
G3071	2	0.86
G30854	2	0.86
G30973	2	0.86
G3102	2	0.86
G31066	2	0.86
G31443	2	0.86
G31586	2	0.86
G31648	2	0.86
G31724	2	0.86
G31826	2	0.86
G31972	2	0.86
G32187	2	0.86
G32303	2	0.86
G34387	2	0.86
G34660	2	0.86
G3507	2	0.86
G35239	2	0.86
G35252	2	0.86
G3558	2	0.86
G3637	2	0.86
G3706	2	0.86
G3817	2	0.86
G4226	2	0.86
G4275	2	0.86
G4456	2	0.86
G5363	2	0.86
G5506	2	0.86
G5543	2	0.86
G5547	2	0.86
G5597	2	0.86
G5750	2	0.86
G605	2	0.86
G6434	2	0.86
G6452	2	0.86
G6516	2	0.86
G6559	2	0.86
G7209	2	0.86
G7778	2	0.86
G7782	2	0.86
G7897	2	0.86
G794	2	0.86
G919	2	0.86
G9432	2	0.86
G975	2	0.86
G9837	2	0.86
G10084	2	0.85
G1019	2	0.85
G10288	2	0.85
G10292	2	0.85
G10303	2	0.85
G10395	2	0.85
G10451	2	0.85
G10615	2	0.85
G10617	2	0.85
G11437	2	0.85
G11703	2	0.85
G1175	2	0.85
G11823	2	0.85
G12634	2	0.85
G12928	2	0.85
G12931	2	0.85
G13117	2	0.85
G1328	2	0.85
G13323	2	0.85
G13991	2	0.85
G14001	2	0.85
G1432	2	0.85
G15081	2	0.85
G15138	2	0.85
G15142	2	0.85
G15344	2	0.85
G15430	2	0.85
G15437	2	0.85
G16063	2	0.85
G1636	2	0.85
G1648	2	0.85
G16503	2	0.85
G16611	2	0.85
G16825	2	0.85
G16908	2	0.85
G16988	2	0.85
G17385	2	0.85
G17515	2	0.85
G17756	2	0.85
G17794	2	0.85
G179	2	0.85
G18208	2	0.85
G18565	2	0.85
G18617	2	0.85
G18855	2	0.85
G19382	2	0.85
G19612	2	0.85
G19870	2	0.85
G20212	2	0.85
G20338	2	0.85
G20343	2	0.85
G20494	2	0.85
G20595	2	0.85
G20641	2	0.85
G20764	2	0.85
G20986	2	0.85
G2135	2	0.85
G21401	2	0.85
G21417	2	0.85
G21463	2	0.85
G21936	2	0.85
G22146	2	0.85
G22252	2	0.85
G2236	2	0.85
G22464	2	0.85
G22928	2	0.85
G23	2	0.85
G23047	2	0.85
G23072	2	0.85
G23167	2	0.85
G23228	2	0.85
G23725	2	0.85
G23736	2	0.85
G23861	2	0.85
G23910	2	0.85
G24096	2	0.85
G24509	2	0.85
G25027	2	0.85
G25373	2	0.85
G2565	2	0.85
G26331	2	0.85
G26776	2	0.85
G26855	2	0.85
G26953	2	0.85
G27023	2	0.85
G27084	2	0.85
G27160	2	0.85
G27381	2	0.85
G28022	2	0.85
G28068	2	0.85
G28613	2	0.85
G28796	2	0.85
G28803	2	0.85
G28898	2	0.85
G29321	2	0.85
G29326	2	0.85
G29473	2	0.85
G29530	2	0.85
G29896	2	0.85
G30069	2	0.85
G31084	2	0.85
G31229	2	0.85
G3143	2	0.85
G31627	2	0.85
G31950	2	0.85
G32108	2	0.85
G32365	2	0.85
G32558	2	0.85
G3270	2	0.85
G32754	2	0.85
G3321	2	0.85
G33290	2	0.85
G33349	2	0.85
G33522	2	0.85
G34321	2	0.85
G3505	2	0.85
G35207	2	0.85
G35283	2	0.85
G35297	2	0.85
G3619	2	0.85
G3941	2	0.85
G4043	2	0.85
G4279	2	0.85
G4571	2	0.85
G4817	2	0.85
G487	2	0.85
G4884	2	0.85
G4992	2	0.85
G5146	2	0.85
G556	2	0.85
G5570	2	0.85
G5648	2	0.85
G5707	2	0.85
G5953	2	0.85
G6502	2	0.85
G6545	2	0.85
G67	2	0.85
G6767	2	0.85
G6794	2	0.85
G6929	2	0.85
G7031	2	0.85
G8042	2	0.85
G8880	2	0.85
G9107	2	0.85
G925	2	0.85
ENSLOC000193	2	0.84
G10396	2	0.84
G10434	2	0.84
G10830	2	0.84
G10854	2	0.84
G11189	2	0.84
G11367	2	0.84
G11605	2	0.84
G11702	2	0.84
G12036	2	0.84
G12187	2	0.84
G12654	2	0.84
G12747	2	0.84
G12800	2	0.84
G12885	2	0.84
G12886	2	0.84
G13639	2	0.84
G13702	2	0.84
G13708	2	0.84
G1395	2	0.84
G145	2	0.84
G14797	2	0.84
G15296	2	0.84
G1540	2	0.84
G15584	2	0.84
G15794	2	0.84
G15955	2	0.84
G15992	2	0.84
G16275	2	0.84
G16631	2	0.84
G16894	2	0.84
G17933	2	0.84
G18046	2	0.84
G19018	2	0.84
G19503	2	0.84
G19621	2	0.84
G19799	2	0.84
G20701	2	0.84
G21554	2	0.84
G21605	2	0.84
G21880	2	0.84
G22119	2	0.84
G22280	2	0.84
G22396	2	0.84
G2249	2	0.84
G22560	2	0.84
G22864	2	0.84
G22890	2	0.84
G23006	2	0.84
G23164	2	0.84
G23236	2	0.84
G23317	2	0.84
G23389	2	0.84
G23455	2	0.84
G23488	2	0.84
G23635	2	0.84
G23700	2	0.84
G23925	2	0.84
G23983	2	0.84
G24127	2	0.84
G24187	2	0.84
G24250	2	0.84
G24254	2	0.84
G24392	2	0.84
G24483	2	0.84
G24551	2	0.84
G24573	2	0.84
G2469	2	0.84
G25152	2	0.84
G25295	2	0.84
G25902	2	0.84
G26067	2	0.84
G26074	2	0.84
G26759	2	0.84
G26981	2	0.84
G2709	2	0.84
G27581	2	0.84
G27583	2	0.84
G27756	2	0.84
G27785	2	0.84
G2844	2	0.84
G29988	2	0.84
G30402	2	0.84
G30626	2	0.84
G30841	2	0.84
G30913	2	0.84
G3136	2	0.84
G3157	2	0.84
G31799	2	0.84
G31829	2	0.84
G31912	2	0.84
G31986	2	0.84
G32221	2	0.84
G3229	2	0.84
G3244	2	0.84
G32689	2	0.84
G33549	2	0.84
G339	2	0.84
G35095	2	0.84
G35106	2	0.84
G35183	2	0.84
G35247	2	0.84
G35435	2	0.84
G3719	2	0.84
G4009	2	0.84
G4106	2	0.84
G4245	2	0.84
G4273	2	0.84
G4418	2	0.84
G4518	2	0.84
G4856	2	0.84
G4965	2	0.84
G4989	2	0.84
G5060	2	0.84
G5096	2	0.84
G5215	2	0.84
G5484	2	0.84
G5565	2	0.84
G5594	2	0.84
G5624	2	0.84
G6172	2	0.84
G6391	2	0.84
G6436	2	0.84
G6513	2	0.84
G6555	2	0.84
G6700	2	0.84
G6730	2	0.84
G6900	2	0.84
G6965	2	0.84
G7697	2	0.84
G8109	2	0.84
G8931	2	0.84
G9061	2	0.84
G908	2	0.84
G9167	2	0.84
G9691	2	0.84
G9987	2	0.84
MZ497416.1:99..1303_df_g	2	0.84
CYTB	2	0.83
ENSLOC000270	2	0.83
G10187	2	0.83
G10531	2	0.83
G10536	2	0.83
G10546	2	0.83
G10579	2	0.83
G10593	2	0.83
G10667	2	0.83
G10822	2	0.83
G10929	2	0.83
G10977	2	0.83
G11003	2	0.83
G11187	2	0.83
G11412	2	0.83
G11453	2	0.83
G11717	2	0.83
G12258	2	0.83
G12415	2	0.83
G12451	2	0.83
G12896	2	0.83
G12987	2	0.83
G13044	2	0.83
G13423	2	0.83
G13575	2	0.83
G13852	2	0.83
G13870	2	0.83
G13884	2	0.83
G14401	2	0.83
G14484	2	0.83
G15170	2	0.83
G1538	2	0.83
G15458	2	0.83
G15467	2	0.83
G15468	2	0.83
G1572	2	0.83
G15911	2	0.83
G15935	2	0.83
G16187	2	0.83
G16229	2	0.83
G16250	2	0.83
G16438	2	0.83
G16443	2	0.83
G18021	2	0.83
G1854	2	0.83
G1872	2	0.83
G18796	2	0.83
G19054	2	0.83
G19480	2	0.83
G19564	2	0.83
G1957	2	0.83
G19690	2	0.83
G2009	2	0.83
G20147	2	0.83
G20285	2	0.83
G20485	2	0.83
G20579	2	0.83
G20657	2	0.83
G21232	2	0.83
G21292	2	0.83
G21550	2	0.83
G21557	2	0.83
G21756	2	0.83
G21997	2	0.83
G22173	2	0.83
G22428	2	0.83
G22774	2	0.83
G22958	2	0.83
G23008	2	0.83
G23104	2	0.83
G23156	2	0.83
G2332	2	0.83
G23443	2	0.83
G24311	2	0.83
G24479	2	0.83
G2448	2	0.83
G24538	2	0.83
G24579	2	0.83
G24794	2	0.83
G24977	2	0.83
G25082	2	0.83
G25377	2	0.83
G25936	2	0.83
G26572	2	0.83
G2658	2	0.83
G27086	2	0.83
G27237	2	0.83
G27248	2	0.83
G27409	2	0.83
G27558	2	0.83
G27962	2	0.83
G28490	2	0.83
G28535	2	0.83
G28805	2	0.83
G29208	2	0.83
G29353	2	0.83
G29458	2	0.83
G29801	2	0.83
G30293	2	0.83
G30435	2	0.83
G30458	2	0.83
G30648	2	0.83
G30846	2	0.83
G30914	2	0.83
G31050	2	0.83
G31468	2	0.83
G31494	2	0.83
G3175	2	0.83
G31913	2	0.83
G32522	2	0.83
G32570	2	0.83
G33922	2	0.83
G3441	2	0.83
G3443	2	0.83
G35033	2	0.83
G35082	2	0.83
G35206	2	0.83
G3666	2	0.83
G3855	2	0.83
G3937	2	0.83
G397	2	0.83
G4651	2	0.83
G4671	2	0.83
G5482	2	0.83
G5668	2	0.83
G5749	2	0.83
G5822	2	0.83
G5923	2	0.83
G6263	2	0.83
G6553	2	0.83
G6720	2	0.83
G6795	2	0.83
G6854	2	0.83
G8335	2	0.83
G8408	2	0.83
G8495	2	0.83
G99	2	0.83
G10147	2	0.82
G10647	2	0.82
G10662	2	0.82
G10755	2	0.82
G1087	2	0.82
G10921	2	0.82
G11312	2	0.82
G11498	2	0.82
G11571	2	0.82
G11579	2	0.82
G11790	2	0.82
G12100	2	0.82
G12166	2	0.82
G12391	2	0.82
G12807	2	0.82
G13466	2	0.82
G13671	2	0.82
G13736	2	0.82
G13813	2	0.82
G13843	2	0.82
G14367	2	0.82
G14436	2	0.82
G14450	2	0.82
G15319	2	0.82
G1537	2	0.82
G15445	2	0.82
G15465	2	0.82
G1552	2	0.82
G15567	2	0.82
G15717	2	0.82
G16452	2	0.82
G16843	2	0.82
G16951	2	0.82
G17003	2	0.82
G17090	2	0.82
G17259	2	0.82
G17442	2	0.82
G17484	2	0.82
G17501	2	0.82
G17562	2	0.82
G17591	2	0.82
G17772	2	0.82
G17820	2	0.82
G18043	2	0.82
G1868	2	0.82
G18896	2	0.82
G18920	2	0.82
G19036	2	0.82
G19058	2	0.82
G1907	2	0.82
G20362	2	0.82
G20575	2	0.82
G20583	2	0.82
G20648	2	0.82
G20656	2	0.82
G2068	2	0.82
G20718	2	0.82
G20890	2	0.82
G20893	2	0.82
G21117	2	0.82
G21133	2	0.82
G214	2	0.82
G21910	2	0.82
G22360	2	0.82
G22417	2	0.82
G2253	2	0.82
G22576	2	0.82
G22579	2	0.82
G22734	2	0.82
G22736	2	0.82
G23191	2	0.82
G23264	2	0.82
G23658	2	0.82
G24260	2	0.82
G24289	2	0.82
G244	2	0.82
G24482	2	0.82
G24669	2	0.82
G24788	2	0.82
G25045	2	0.82
G2512	2	0.82
G26077	2	0.82
G26361	2	0.82
G2690	2	0.82
G2744	2	0.82
G27602	2	0.82
G27628	2	0.82
G27840	2	0.82
G27864	2	0.82
G27871	2	0.82
G28301	2	0.82
G28532	2	0.82
G28697	2	0.82
G30185	2	0.82
G30244	2	0.82
G30660	2	0.82
G30994	2	0.82
G31517	2	0.82
G32003	2	0.82
G32716	2	0.82
G33648	2	0.82
G33748	2	0.82
G3378	2	0.82
G3401	2	0.82
G34148	2	0.82
G3445	2	0.82
G34541	2	0.82
G34630	2	0.82
G34931	2	0.82
G34937	2	0.82
G35217	2	0.82
G35275	2	0.82
G35489	2	0.82
G3661	2	0.82
G368	2	0.82
G3898	2	0.82
G4026	2	0.82
G4070	2	0.82
G416	2	0.82
G4282	2	0.82
G4809	2	0.82
G4825	2	0.82
G4929	2	0.82
G4986	2	0.82
G5025	2	0.82
G5190	2	0.82
G5294	2	0.82
G5650	2	0.82
G5654	2	0.82
G6083	2	0.82
G6259	2	0.82
G6671	2	0.82
G6836	2	0.82
G6874	2	0.82
G7029	2	0.82
G7235	2	0.82
G8058	2	0.82
G8073	2	0.82
G929	2	0.82
G9333	2	0.82
G9335	2	0.82
G9407	2	0.82
MZ497416.1:16220..16288_df_g	2	0.82
MZ497416.1:7771..7840_df_g	2	0.82
MZ497416.1:8330..8399_df_g	2	0.82
COX1	2	0.81
G10290	2	0.81
G10413	2	0.81
G10656	2	0.81
G11027	2	0.81
G11134	2	0.81
G11207	2	0.81
G1131	2	0.81
G11458	2	0.81
G11836	2	0.81
G11902	2	0.81
G12024	2	0.81
G12053	2	0.81
G12192	2	0.81
G12196	2	0.81
G1272	2	0.81
G13155	2	0.81
G13526	2	0.81
G13735	2	0.81
G13873	2	0.81
G13945	2	0.81
G14154	2	0.81
G1455	2	0.81
G14696	2	0.81
G1610	2	0.81
G16318	2	0.81
G16920	2	0.81
G1722	2	0.81
G17754	2	0.81
G18380	2	0.81
G18591	2	0.81
G1918	2	0.81
G19632	2	0.81
G19801	2	0.81
G20083	2	0.81
G20143	2	0.81
G20651	2	0.81
G21355	2	0.81
G2175	2	0.81
G21824	2	0.81
G22005	2	0.81
G22043	2	0.81
G22128	2	0.81
G22390	2	0.81
G22476	2	0.81
G22535	2	0.81
G22815	2	0.81
G2287	2	0.81
G23216	2	0.81
G23312	2	0.81
G23484	2	0.81
G23532	2	0.81
G23749	2	0.81
G23889	2	0.81
G23893	2	0.81
G23909	2	0.81
G2440	2	0.81
G24401	2	0.81
G24733	2	0.81
G25058	2	0.81
G2514	2	0.81
G25410	2	0.81
G2553	2	0.81
G25899	2	0.81
G2608	2	0.81
G26247	2	0.81
G26256	2	0.81
G26401	2	0.81
G26436	2	0.81
G26582	2	0.81
G26595	2	0.81
G2675	2	0.81
G26791	2	0.81
G26902	2	0.81
G26980	2	0.81
G27106	2	0.81
G27142	2	0.81
G27216	2	0.81
G27372	2	0.81
G27395	2	0.81
G27415	2	0.81
G27552	2	0.81
G27716	2	0.81
G27775	2	0.81
G28858	2	0.81
G28882	2	0.81
G29008	2	0.81
G2911	2	0.81
G29138	2	0.81
G29261	2	0.81
G29277	2	0.81
G29383	2	0.81
G29420	2	0.81
G29894	2	0.81
G30168	2	0.81
G30190	2	0.81
G30220	2	0.81
G30263	2	0.81
G3039	2	0.81
G30863	2	0.81
G30881	2	0.81
G30985	2	0.81
G31173	2	0.81
G31276	2	0.81
G32056	2	0.81
G32526	2	0.81
G32583	2	0.81
G32626	2	0.81
G3288	2	0.81
G32935	2	0.81
G33322	2	0.81
G33338	2	0.81
G34621	2	0.81
G34741	2	0.81
G34907	2	0.81
G353	2	0.81
G35393	2	0.81
G3587	2	0.81
G3844	2	0.81
G3896	2	0.81
G408	2	0.81
G4772	2	0.81
G493	2	0.81
G508	2	0.81
G5201	2	0.81
G5622	2	0.81
G563	2	0.81
G5881	2	0.81
G6444	2	0.81
G6524	2	0.81
G6678	2	0.81
G7005	2	0.81
G728	2	0.81
G7380	2	0.81
G8411	2	0.81
G85	2	0.81
G9092	2	0.81
G9369	2	0.81
G9377	2	0.81
ENSLOC000110	2	0.8
G10165	2	0.8
G10180	2	0.8
G10295	2	0.8
G10466	2	0.8
G10489	2	0.8
G1051	2	0.8
G11266	2	0.8
G11357	2	0.8
G11415	2	0.8
G11441	2	0.8
G11711	2	0.8
G11810	2	0.8
G12123	2	0.8
G12941	2	0.8
G13345	2	0.8
G13686	2	0.8
G1404	2	0.8
G14819	2	0.8
G14832	2	0.8
G14866	2	0.8
G15673	2	0.8
G1597	2	0.8
G16117	2	0.8
G16612	2	0.8
G17007	2	0.8
G17056	2	0.8
G1711	2	0.8
G17141	2	0.8
G17347	2	0.8
G17485	2	0.8
G17566	2	0.8
G1768	2	0.8
G18460	2	0.8
G18528	2	0.8
G194	2	0.8
G19411	2	0.8
G19647	2	0.8
G19703	2	0.8
G19844	2	0.8
G20144	2	0.8
G20284	2	0.8
G20702	2	0.8
G20837	2	0.8
G2107	2	0.8
G21097	2	0.8
G21140	2	0.8
G2128	2	0.8
G21464	2	0.8
G21738	2	0.8
G21752	2	0.8
G21811	2	0.8
G21901	2	0.8
G22414	2	0.8
G22452	2	0.8
G22557	2	0.8
G22682	2	0.8
G22821	2	0.8
G2310	2	0.8
G23196	2	0.8
G23213	2	0.8
G23238	2	0.8
G23305	2	0.8
G23460	2	0.8
G23533	2	0.8
G23778	2	0.8
G23900	2	0.8
G24228	2	0.8
G24371	2	0.8
G24533	2	0.8
G24808	2	0.8
G24885	2	0.8
G25083	2	0.8
G25213	2	0.8
G25408	2	0.8
G25722	2	0.8
G25735	2	0.8
G26248	2	0.8
G2626	2	0.8
G2631	2	0.8
G26862	2	0.8
G26982	2	0.8
G27089	2	0.8
G27399	2	0.8
G27473	2	0.8
G27524	2	0.8
G27781	2	0.8
G28102	2	0.8
G28809	2	0.8
G28835	2	0.8
G2888	2	0.8
G28949	2	0.8
G29097	2	0.8
G29259	2	0.8
G29306	2	0.8
G29386	2	0.8
G29399	2	0.8
G2943	2	0.8
G29433	2	0.8
G29983	2	0.8
G30144	2	0.8
G30499	2	0.8
G3089	2	0.8
G32518	2	0.8
G32721	2	0.8
G331	2	0.8
G3353	2	0.8
G3458	2	0.8
G34687	2	0.8
G34858	2	0.8
G34919	2	0.8
G35032	2	0.8
G35084	2	0.8
G35277	2	0.8
G35445	2	0.8
G3756	2	0.8
G3970	2	0.8
G4039	2	0.8
G4209	2	0.8
G4339	2	0.8
G4426	2	0.8
G4496	2	0.8
G4534	2	0.8
G4559	2	0.8
G5188	2	0.8
G5310	2	0.8
G5717	2	0.8
G6445	2	0.8
G6563	2	0.8
G6611	2	0.8
G704	2	0.8
G7056	2	0.8
G7219	2	0.8
G7892	2	0.8
G8169	2	0.8
G822	2	0.8
G8557	2	0.8
G9121	2	0.8
G9193	2	0.8
G9711	2	0.8
G978	2	0.8
MZ497416.1:16289..17324_df_g	2	0.8
G10175	2	0.79
G1018	2	0.79
G10332	2	0.79
G10446	2	0.79
G10565	2	0.79
G10585	2	0.79
G1079	2	0.79
G11004	2	0.79
G11029	2	0.79
G11064	2	0.79
G11218	2	0.79
G11234	2	0.79
G11263	2	0.79
G11305	2	0.79
G11310	2	0.79
G11976	2	0.79
G12098	2	0.79
G12114	2	0.79
G12162	2	0.79
G12352	2	0.79
G12559	2	0.79
G1261	2	0.79
G12616	2	0.79
G12934	2	0.79
G13042	2	0.79
G13467	2	0.79
G13521	2	0.79
G13773	2	0.79
G14133	2	0.79
G14224	2	0.79
G14481	2	0.79
G14887	2	0.79
G14968	2	0.79
G15044	2	0.79
G15359	2	0.79
G16012	2	0.79
G16352	2	0.79
G16431	2	0.79
G16770	2	0.79
G16945	2	0.79
G17262	2	0.79
G17274	2	0.79
G17290	2	0.79
G17786	2	0.79
G17845	2	0.79
G18483	2	0.79
G18752	2	0.79
G18917	2	0.79
G18996	2	0.79
G19104	2	0.79
G1922	2	0.79
G19460	2	0.79
G20019	2	0.79
G20116	2	0.79
G20342	2	0.79
G20671	2	0.79
G2106	2	0.79
G21258	2	0.79
G21599	2	0.79
G21673	2	0.79
G21691	2	0.79
G22131	2	0.79
G22191	2	0.79
G22487	2	0.79
G22901	2	0.79
G23440	2	0.79
G23482	2	0.79
G23543	2	0.79
G238	2	0.79
G24521	2	0.79
G24737	2	0.79
G2515	2	0.79
G25345	2	0.79
G25530	2	0.79
G26360	2	0.79
G26445	2	0.79
G26469	2	0.79
G26544	2	0.79
G267	2	0.79
G26949	2	0.79
G27167	2	0.79
G27417	2	0.79
G27911	2	0.79
G28100	2	0.79
G28721	2	0.79
G2961	2	0.79
G29622	2	0.79
G30126	2	0.79
G30466	2	0.79
G30532	2	0.79
G30758	2	0.79
G30898	2	0.79
G3110	2	0.79
G31140	2	0.79
G313	2	0.79
G3163	2	0.79
G31806	2	0.79
G32368	2	0.79
G32724	2	0.79
G32793	2	0.79
G3407	2	0.79
G34656	2	0.79
G3468	2	0.79
G3469	2	0.79
G35378	2	0.79
G35462	2	0.79
G35488	2	0.79
G3564	2	0.79
G3789	2	0.79
G4079	2	0.79
G421	2	0.79
G4742	2	0.79
G4923	2	0.79
G4982	2	0.79
G5105	2	0.79
G6113	2	0.79
G6153	2	0.79
G6160	2	0.79
G6288	2	0.79
G6577	2	0.79
G6584	2	0.79
G6966	2	0.79
G7073	2	0.79
G7221	2	0.79
G7249	2	0.79
G7323	2	0.79
G742	2	0.79
G7587	2	0.79
G7958	2	0.79
G8063	2	0.79
G825	2	0.79
G9037	2	0.79
G9038	2	0.79
G9784	2	0.79
COX2	2	0.78
G10331	2	0.78
G10474	2	0.78
G10544	2	0.78
G1110	2	0.78
G11652	2	0.78
G12425	2	0.78
G13375	2	0.78
G13878	2	0.78
G14299	2	0.78
G14429	2	0.78
G146	2	0.78
G14617	2	0.78
G14718	2	0.78
G14906	2	0.78
G14942	2	0.78
G15219	2	0.78
G15581	2	0.78
G15823	2	0.78
G15837	2	0.78
G16297	2	0.78
G16334	2	0.78
G16714	2	0.78
G16739	2	0.78
G16907	2	0.78
G16955	2	0.78
G16989	2	0.78
G17581	2	0.78
G18006	2	0.78
G18682	2	0.78
G18708	2	0.78
G18735	2	0.78
G18873	2	0.78
G1978	2	0.78
G20563	2	0.78
G2109	2	0.78
G21176	2	0.78
G21285	2	0.78
G21301	2	0.78
G21914	2	0.78
G22383	2	0.78
G22687	2	0.78
G22999	2	0.78
G2314	2	0.78
G23186	2	0.78
G23257	2	0.78
G23751	2	0.78
G23831	2	0.78
G23988	2	0.78
G24168	2	0.78
G24347	2	0.78
G25190	2	0.78
G25338	2	0.78
G25469	2	0.78
G25840	2	0.78
G26025	2	0.78
G27242	2	0.78
G27355	2	0.78
G2745	2	0.78
G27594	2	0.78
[truncated: 4,256 more rows]

## Sheet: Cluster 3_Male
gene ID	Cluster_M	Membership_M
G10064	3	0.89
G103	3	0.89
G10364	3	0.89
G10394	3	0.89
G10698	3	0.89
G10849	3	0.89
G11528	3	0.89
G11774	3	0.89
G12320	3	0.89
G12353	3	0.89
G12401	3	0.89
G12424	3	0.89
G12540	3	0.89
G12651	3	0.89
G12738	3	0.89
G12821	3	0.89
G1300	3	0.89
G13167	3	0.89
G13399	3	0.89
G13810	3	0.89
G14243	3	0.89
G1452	3	0.89
G14784	3	0.89
G14802	3	0.89
G15323	3	0.89
G15335	3	0.89
G15513	3	0.89
G15609	3	0.89
G15986	3	0.89
G16009	3	0.89
G16397	3	0.89
G16430	3	0.89
G16791	3	0.89
G16923	3	0.89
G17200	3	0.89
G17334	3	0.89
G17518	3	0.89
G1767	3	0.89
G1776	3	0.89
G17764	3	0.89
G17836	3	0.89
G18280	3	0.89
G18872	3	0.89
G1949	3	0.89
G19674	3	0.89
G19975	3	0.89
G20439	3	0.89
G2094	3	0.89
G2125	3	0.89
G21491	3	0.89
G21859	3	0.89
G22468	3	0.89
G22702	3	0.89
G22836	3	0.89
G22909	3	0.89
G23271	3	0.89
G23274	3	0.89
G24112	3	0.89
G24358	3	0.89
G24657	3	0.89
G24894	3	0.89
G25293	3	0.89
G25536	3	0.89
G25558	3	0.89
G25671	3	0.89
G25962	3	0.89
G25988	3	0.89
G26261	3	0.89
G2638	3	0.89
G26502	3	0.89
G2661	3	0.89
G27028	3	0.89
G27051	3	0.89
G27058	3	0.89
G2750	3	0.89
G27643	3	0.89
G27926	3	0.89
G28144	3	0.89
G28811	3	0.89
G29166	3	0.89
G29224	3	0.89
G29355	3	0.89
G29357	3	0.89
G29672	3	0.89
G30049	3	0.89
G30115	3	0.89
G30118	3	0.89
G30424	3	0.89
G305	3	0.89
G31176	3	0.89
G31831	3	0.89
G32152	3	0.89
G32619	3	0.89
G3263	3	0.89
G33029	3	0.89
G33487	3	0.89
G33488	3	0.89
G33918	3	0.89
G34046	3	0.89
G34064	3	0.89
G34894	3	0.89
G34899	3	0.89
G34925	3	0.89
G35053	3	0.89
G35126	3	0.89
G3831	3	0.89
G4077	3	0.89
G4493	3	0.89
G4660	3	0.89
G4861	3	0.89
G4933	3	0.89
G5016	3	0.89
G5074	3	0.89
G5113	3	0.89
G5415	3	0.89
G5567	3	0.89
G5852	3	0.89
G628	3	0.89
G702	3	0.89
G8013	3	0.89
G818	3	0.89
G8715	3	0.89
G8837	3	0.89
G8841	3	0.89
G9791	3	0.89
G10206	3	0.88
G10747	3	0.88
G10957	3	0.88
G1103	3	0.88
G11689	3	0.88
G11957	3	0.88
G12068	3	0.88
G13057	3	0.88
G1307	3	0.88
G1330	3	0.88
G13598	3	0.88
G13603	3	0.88
G13751	3	0.88
G13849	3	0.88
G14014	3	0.88
G15080	3	0.88
G15227	3	0.88
G15258	3	0.88
G15507	3	0.88
G15851	3	0.88
G16045	3	0.88
G1606	3	0.88
G16418	3	0.88
G16512	3	0.88
G16996	3	0.88
G17156	3	0.88
G17519	3	0.88
G17696	3	0.88
G17985	3	0.88
G18029	3	0.88
G18057	3	0.88
G18201	3	0.88
G18312	3	0.88
G19013	3	0.88
G19755	3	0.88
G19967	3	0.88
G19974	3	0.88
G20437	3	0.88
G2051	3	0.88
G20736	3	0.88
G20968	3	0.88
G20971	3	0.88
G21290	3	0.88
G2179	3	0.88
G21817	3	0.88
G22059	3	0.88
G22064	3	0.88
G22230	3	0.88
G22239	3	0.88
G22361	3	0.88
G22911	3	0.88
G22936	3	0.88
G23111	3	0.88
G23247	3	0.88
G2331	3	0.88
G23311	3	0.88
G23863	3	0.88
G24024	3	0.88
G2404	3	0.88
G25211	3	0.88
G25383	3	0.88
G25395	3	0.88
G25523	3	0.88
G25525	3	0.88
G25662	3	0.88
G25672	3	0.88
G25893	3	0.88
G26233	3	0.88
G26240	3	0.88
G26345	3	0.88
G26355	3	0.88
G26542	3	0.88
G26971	3	0.88
G27010	3	0.88
G2703	3	0.88
G27052	3	0.88
G27064	3	0.88
G27618	3	0.88
G27695	3	0.88
G27726	3	0.88
G27824	3	0.88
G2783	3	0.88
G2807	3	0.88
G28200	3	0.88
G28813	3	0.88
G28864	3	0.88
G29398	3	0.88
G29427	3	0.88
G30006	3	0.88
G30114	3	0.88
G30336	3	0.88
G30426	3	0.88
G30432	3	0.88
G30619	3	0.88
G30865	3	0.88
G30948	3	0.88
G310	3	0.88
G31016	3	0.88
G31508	3	0.88
G31823	3	0.88
G31852	3	0.88
G31934	3	0.88
G31966	3	0.88
G32567	3	0.88
G32999	3	0.88
G3361	3	0.88
G34528	3	0.88
G34784	3	0.88
G34873	3	0.88
G3501	3	0.88
G35188	3	0.88
G35273	3	0.88
G3951	3	0.88
G4334	3	0.88
G4413	3	0.88
G4428	3	0.88
G4693	3	0.88
G4820	3	0.88
G5112	3	0.88
G5328	3	0.88
G5535	3	0.88
G6405	3	0.88
G6438	3	0.88
G6669	3	0.88
G6926	3	0.88
G7327	3	0.88
G748	3	0.88
G774	3	0.88
G8339	3	0.88
G9168	3	0.88
G9302	3	0.88
G9817	3	0.88
G9962	3	0.88
G10239	3	0.87
G10604	3	0.87
G11065	3	0.87
G11251	3	0.87
G11467	3	0.87
G11800	3	0.87
G12067	3	0.87
G12161	3	0.87
G12402	3	0.87
G12476	3	0.87
G1343	3	0.87
G13530	3	0.87
G1373	3	0.87
G13752	3	0.87
G14163	3	0.87
G14322	3	0.87
G14618	3	0.87
G1531	3	0.87
G15680	3	0.87
G15835	3	0.87
G15857	3	0.87
G15953	3	0.87
G163	3	0.87
G16593	3	0.87
G1673	3	0.87
G16754	3	0.87
G16799	3	0.87
G17023	3	0.87
G17159	3	0.87
G17431	3	0.87
G1761	3	0.87
G17753	3	0.87
G17926	3	0.87
G18218	3	0.87
G1837	3	0.87
G18774	3	0.87
G18847	3	0.87
G19012	3	0.87
G19030	3	0.87
G19334	3	0.87
G19576	3	0.87
G19628	3	0.87
G19876	3	0.87
G19968	3	0.87
G20254	3	0.87
G20344	3	0.87
G20856	3	0.87
G21295	3	0.87
G21489	3	0.87
G2181	3	0.87
G22081	3	0.87
G22144	3	0.87
G22474	3	0.87
G22519	3	0.87
G22769	3	0.87
G22788	3	0.87
G23036	3	0.87
G23052	3	0.87
G23101	3	0.87
G23441	3	0.87
G23481	3	0.87
G23660	3	0.87
G23780	3	0.87
G23855	3	0.87
G24105	3	0.87
G24356	3	0.87
G24696	3	0.87
G24830	3	0.87
G25539	3	0.87
G25728	3	0.87
G26376	3	0.87
G26499	3	0.87
G26899	3	0.87
G27483	3	0.87
G27644	3	0.87
G28727	3	0.87
G28814	3	0.87
G28900	3	0.87
G28930	3	0.87
G29297	3	0.87
G29529	3	0.87
G2977	3	0.87
G29851	3	0.87
G29990	3	0.87
G30117	3	0.87
G30671	3	0.87
G30688	3	0.87
G30746	3	0.87
G30838	3	0.87
G30950	3	0.87
G31130	3	0.87
G31174	3	0.87
G31764	3	0.87
G31798	3	0.87
G31827	3	0.87
G31853	3	0.87
G32575	3	0.87
G32736	3	0.87
G32737	3	0.87
G32766	3	0.87
G32774	3	0.87
G32815	3	0.87
G32853	3	0.87
G33882	3	0.87
G33883	3	0.87
G34876	3	0.87
G3503	3	0.87
G35072	3	0.87
G35271	3	0.87
G35429	3	0.87
G3934	3	0.87
G4283	3	0.87
G4363	3	0.87
G4702	3	0.87
G4942	3	0.87
G4996	3	0.87
G5046	3	0.87
G5134	3	0.87
G5326	3	0.87
G5474	3	0.87
G6079	3	0.87
G6392	3	0.87
G6527	3	0.87
G6544	3	0.87
G6594	3	0.87
G6613	3	0.87
G6760	3	0.87
G6790	3	0.87
G6791	3	0.87
G6925	3	0.87
G703	3	0.87
G7129	3	0.87
G7279	3	0.87
G7339	3	0.87
G745	3	0.87
G826	3	0.87
G8378	3	0.87
G8685	3	0.87
G9183	3	0.87
G976	3	0.87
G9807	3	0.87
G9958	3	0.87
G9997	3	0.87
G1006	3	0.86
G10578	3	0.86
G10824	3	0.86
G1101	3	0.86
G11050	3	0.86
G11584	3	0.86
G11686	3	0.86
G11900	3	0.86
G11961	3	0.86
G12084	3	0.86
G12109	3	0.86
G12290	3	0.86
G12803	3	0.86
G12816	3	0.86
G1305	3	0.86
G13334	3	0.86
G13446	3	0.86
G14005	3	0.86
G14261	3	0.86
G14369	3	0.86
G14529	3	0.86
G14565	3	0.86
G15290	3	0.86
G16701	3	0.86
G16749	3	0.86
G16752	3	0.86
G17517	3	0.86
G17726	3	0.86
G17761	3	0.86
G1797	3	0.86
G18133	3	0.86
G18278	3	0.86
G18291	3	0.86
G18854	3	0.86
G18863	3	0.86
G19194	3	0.86
G19254	3	0.86
G19274	3	0.86
G19335	3	0.86
G19357	3	0.86
G1950	3	0.86
G19764	3	0.86
G19889	3	0.86
G20244	3	0.86
G20399	3	0.86
G20573	3	0.86
G20862	3	0.86
G2091	3	0.86
G21106	3	0.86
G2114	3	0.86
G21403	3	0.86
G21586	3	0.86
G21632	3	0.86
G21633	3	0.86
G21748	3	0.86
G22523	3	0.86
G23252	3	0.86
G23397	3	0.86
G23648	3	0.86
G24111	3	0.86
G2421	3	0.86
G24283	3	0.86
G24361	3	0.86
G24914	3	0.86
G25462	3	0.86
G25551	3	0.86
G25611	3	0.86
G25663	3	0.86
G25740	3	0.86
G26414	3	0.86
G26517	3	0.86
G26887	3	0.86
G27422	3	0.86
G27498	3	0.86
G27546	3	0.86
G27636	3	0.86
G27925	3	0.86
G28029	3	0.86
G28143	3	0.86
G28370	3	0.86
G28381	3	0.86
G28612	3	0.86
G28729	3	0.86
G29165	3	0.86
G29405	3	0.86
G29680	3	0.86
G29989	3	0.86
G30415	3	0.86
G30464	3	0.86
G30522	3	0.86
G306	3	0.86
G31217	3	0.86
G3141	3	0.86
G31503	3	0.86
G31641	3	0.86
G31980	3	0.86
G32123	3	0.86
G32147	3	0.86
G32154	3	0.86
G32382	3	0.86
G32697	3	0.86
G32739	3	0.86
G32844	3	0.86
G32846	3	0.86
G32869	3	0.86
G33174	3	0.86
G33456	3	0.86
G33779	3	0.86
G34267	3	0.86
G3457	3	0.86
G34573	3	0.86
G34582	3	0.86
G34730	3	0.86
G35269	3	0.86
G3541	3	0.86
G3692	3	0.86
G3763	3	0.86
G3790	3	0.86
G4242	3	0.86
G4577	3	0.86
G4797	3	0.86
G5170	3	0.86
G5193	3	0.86
G5218	3	0.86
G5817	3	0.86
G6076	3	0.86
G6118	3	0.86
G6120	3	0.86
G6124	3	0.86
G6281	3	0.86
G6792	3	0.86
G836	3	0.86
G883	3	0.86
G9150	3	0.86
G9262	3	0.86
G9303	3	0.86
G9698	3	0.86
G1002	3	0.85
G10204	3	0.85
G11201	3	0.85
G11650	3	0.85
G1190	3	0.85
G12153	3	0.85
G12156	3	0.85
G12483	3	0.85
G12722	3	0.85
G12911	3	0.85
G12977	3	0.85
G1303	3	0.85
G13195	3	0.85
G13213	3	0.85
G13534	3	0.85
G13582	3	0.85
G13657	3	0.85
G13712	3	0.85
G14019	3	0.85
G14060	3	0.85
G14266	3	0.85
G14363	3	0.85
G14688	3	0.85
G14726	3	0.85
G14808	3	0.85
G15406	3	0.85
G16192	3	0.85
G16222	3	0.85
G16738	3	0.85
G1678	3	0.85
G16863	3	0.85
G16963	3	0.85
G1702	3	0.85
G17241	3	0.85
G1729	3	0.85
G17541	3	0.85
G17902	3	0.85
G18217	3	0.85
G1861	3	0.85
G18771	3	0.85
G1901	3	0.85
G19356	3	0.85
G19757	3	0.85
G19781	3	0.85
G20070	3	0.85
G20452	3	0.85
G20616	3	0.85
G20828	3	0.85
G20870	3	0.85
G21098	3	0.85
G21167	3	0.85
G21279	3	0.85
G21534	3	0.85
G2178	3	0.85
G22258	3	0.85
G2281	3	0.85
G22861	3	0.85
G22868	3	0.85
G23173	3	0.85
G23239	3	0.85
G23251	3	0.85
G2333	3	0.85
G23740	3	0.85
G2396	3	0.85
G24075	3	0.85
G24159	3	0.85
G24174	3	0.85
G2439	3	0.85
G24801	3	0.85
G24805	3	0.85
G24915	3	0.85
G2499	3	0.85
G25543	3	0.85
G26170	3	0.85
G26196	3	0.85
G26265	3	0.85
G26463	3	0.85
G26723	3	0.85
G26873	3	0.85
G26881	3	0.85
G26962	3	0.85
G2747	3	0.85
G27509	3	0.85
G27639	3	0.85
G27740	3	0.85
G27941	3	0.85
G2806	3	0.85
G28129	3	0.85
G28154	3	0.85
G2818	3	0.85
G28224	3	0.85
G28268	3	0.85
G28458	3	0.85
G28467	3	0.85
G28591	3	0.85
G28609	3	0.85
G28841	3	0.85
G2903	3	0.85
G29061	3	0.85
G29149	3	0.85
G2948	3	0.85
G29527	3	0.85
G30019	3	0.85
G30134	3	0.85
G303	3	0.85
G30670	3	0.85
G31192	3	0.85
G31226	3	0.85
G31293	3	0.85
G31985	3	0.85
G32100	3	0.85
G3235	3	0.85
G324	3	0.85
G32488	3	0.85
G32490	3	0.85
G34042	3	0.85
G34292	3	0.85
G35024	3	0.85
G35117	3	0.85
G4330	3	0.85
G4336	3	0.85
G4375	3	0.85
G4678	3	0.85
G4747	3	0.85
G4814	3	0.85
G490	3	0.85
G4920	3	0.85
G5120	3	0.85
G5135	3	0.85
G5235	3	0.85
G5237	3	0.85
G5278	3	0.85
G561	3	0.85
G5613	3	0.85
G5629	3	0.85
G570	3	0.85
G5765	3	0.85
G6997	3	0.85
G71	3	0.85
G7238	3	0.85
G7266	3	0.85
G8393	3	0.85
G8684	3	0.85
G8875	3	0.85
G9321	3	0.85
G9357	3	0.85
G9748	3	0.85
G9935	3	0.85
G10112	3	0.84
G10359	3	0.84
G10633	3	0.84
G10958	3	0.84
G11289	3	0.84
G11493	3	0.84
G11730	3	0.84
G12132	3	0.84
G12618	3	0.84
G12713	3	0.84
G1292	3	0.84
G1302	3	0.84
G13215	3	0.84
G13284	3	0.84
G13440	3	0.84
G1345	3	0.84
G13522	3	0.84
G13669	3	0.84
G1492	3	0.84
G14994	3	0.84
G14999	3	0.84
G15179	3	0.84
G15428	3	0.84
G15514	3	0.84
G16197	3	0.84
G16325	3	0.84
G16529	3	0.84
G16535	3	0.84
G1655	3	0.84
G16924	3	0.84
G16971	3	0.84
G16985	3	0.84
G17149	3	0.84
G17277	3	0.84
G1728	3	0.84
G17435	3	0.84
G17557	3	0.84
G1765	3	0.84
G17727	3	0.84
G18064	3	0.84
G18613	3	0.84
G1928	3	0.84
G19476	3	0.84
G19610	3	0.84
G19834	3	0.84
G19902	3	0.84
G2025	3	0.84
G20299	3	0.84
G20634	3	0.84
G21102	3	0.84
G21488	3	0.84
G21529	3	0.84
G21590	3	0.84
G22105	3	0.84
G22317	3	0.84
G22323	3	0.84
G22353	3	0.84
G22683	3	0.84
G22791	3	0.84
G22819	3	0.84
G22824	3	0.84
G22983	3	0.84
G23037	3	0.84
G23200	3	0.84
G23245	3	0.84
G23367	3	0.84
G2406	3	0.84
G2422	3	0.84
G24317	3	0.84
G24376	3	0.84
G24535	3	0.84
G24540	3	0.84
G24755	3	0.84
G24793	3	0.84
G25089	3	0.84
G25522	3	0.84
G25566	3	0.84
G25798	3	0.84
G25826	3	0.84
G26388	3	0.84
G26539	3	0.84
G26609	3	0.84
G27060	3	0.84
G27063	3	0.84
G27066	3	0.84
G27198	3	0.84
G2751	3	0.84
G27535	3	0.84
G27743	3	0.84
G27942	3	0.84
G28178	3	0.84
G28497	3	0.84
G28584	3	0.84
G29202	3	0.84
G2925	3	0.84
G29254	3	0.84
G29334	3	0.84
G29411	3	0.84
G29722	3	0.84
G299	3	0.84
G3001	3	0.84
G30279	3	0.84
G30546	3	0.84
G30657	3	0.84
G30998	3	0.84
G31	3	0.84
G3114	3	0.84
G31497	3	0.84
G3159	3	0.84
G31890	3	0.84
G31946	3	0.84
G31979	3	0.84
G32016	3	0.84
G32091	3	0.84
G32177	3	0.84
G32414	3	0.84
G32664	3	0.84
G3305	3	0.84
G33122	3	0.84
G33151	3	0.84
G33489	3	0.84
G33780	3	0.84
G34015	3	0.84
G3425	3	0.84
G34456	3	0.84
G34828	3	0.84
G34884	3	0.84
G34965	3	0.84
G35365	3	0.84
G3689	3	0.84
G4445	3	0.84
G4641	3	0.84
G4688	3	0.84
G4694	3	0.84
G5141	3	0.84
G5716	3	0.84
G5767	3	0.84
G5771	3	0.84
G5870	3	0.84
G5903	3	0.84
G6011	3	0.84
G6117	3	0.84
G6233	3	0.84
G6280	3	0.84
G6654	3	0.84
G6914	3	0.84
G7272	3	0.84
G8066	3	0.84
G935	3	0.84
G9355	3	0.84
G9591	3	0.84
G9946	3	0.84
G9959	3	0.84
ENSLOC000289	3	0.83
G10171	3	0.83
G10243	3	0.83
G10572	3	0.83
G10641	3	0.83
G10744	3	0.83
G10876	3	0.83
G11170	3	0.83
G11239	3	0.83
G11327	3	0.83
G11586	3	0.83
G11781	3	0.83
G11937	3	0.83
G11952	3	0.83
G11956	3	0.83
G12008	3	0.83
G12462	3	0.83
G1248	3	0.83
G12554	3	0.83
G1306	3	0.83
G13098	3	0.83
G13217	3	0.83
G1363	3	0.83
G14068	3	0.83
G14237	3	0.83
G14290	3	0.83
G14390	3	0.83
G14785	3	0.83
G15050	3	0.83
G15070	3	0.83
G15234	3	0.83
G15280	3	0.83
G1534	3	0.83
G15632	3	0.83
G15772	3	0.83
G15803	3	0.83
G15881	3	0.83
G16076	3	0.83
G1633	3	0.83
G17093	3	0.83
G17270	3	0.83
G18370	3	0.83
G18495	3	0.83
G18496	3	0.83
G18570	3	0.83
G19573	3	0.83
G19673	3	0.83
G1969	3	0.83
G20211	3	0.83
G2024	3	0.83
G20262	3	0.83
G2031	3	0.83
G20320	3	0.83
G20434	3	0.83
G20717	3	0.83
G20727	3	0.83
G20927	3	0.83
G21088	3	0.83
G21423	3	0.83
G21584	3	0.83
G2170	3	0.83
G21818	3	0.83
G21909	3	0.83
G22218	3	0.83
G22991	3	0.83
G23055	3	0.83
G23980	3	0.83
G24761	3	0.83
G24799	3	0.83
G24831	3	0.83
G25507	3	0.83
G26781	3	0.83
G26794	3	0.83
G26888	3	0.83
G26925	3	0.83
G27100	3	0.83
G27434	3	0.83
G27710	3	0.83
G27988	3	0.83
G28213	3	0.83
G28276	3	0.83
G28605	3	0.83
G28683	3	0.83
G29152	3	0.83
G29415	3	0.83
G29429	3	0.83
G29624	3	0.83
G2965	3	0.83
G29737	3	0.83
G30288	3	0.83
G308	3	0.83
G3097	3	0.83
G30984	3	0.83
G31397	3	0.83
G31608	3	0.83
G3176	3	0.83
G32929	3	0.83
G33179	3	0.83
G33921	3	0.83
G34217	3	0.83
G34604	3	0.83
G34606	3	0.83
G34775	3	0.83
G35061	3	0.83
G35063	3	0.83
G35199	3	0.83
G3522	3	0.83
G35270	3	0.83
G35301	3	0.83
G4448	3	0.83
G4549	3	0.83
G4563	3	0.83
G5103	3	0.83
G511	3	0.83
G5122	3	0.83
G5130	3	0.83
G5311	3	0.83
G534	3	0.83
G5414	3	0.83
G5664	3	0.83
G5688	3	0.83
G5873	3	0.83
G6103	3	0.83
G6301	3	0.83
G6890	3	0.83
G778	3	0.83
G8477	3	0.83
G9151	3	0.83
G9202	3	0.83
G9290	3	0.83
G9757	3	0.83
G9928	3	0.83
G9984	3	0.83
G1008	3	0.82
G10764	3	0.82
G10878	3	0.82
G11091	3	0.82
G11319	3	0.82
G11629	3	0.82
G1171	3	0.82
G12403	3	0.82
G12405	3	0.82
G12858	3	0.82
G13142	3	0.82
G13335	3	0.82
G13704	3	0.82
G13713	3	0.82
G13803	3	0.82
G14015	3	0.82
G14018	3	0.82
G14389	3	0.82
G1461	3	0.82
G14673	3	0.82
G1502	3	0.82
G15205	3	0.82
G15242	3	0.82
G15699	3	0.82
G15807	3	0.82
G15855	3	0.82
G16597	3	0.82
G16640	3	0.82
G16798	3	0.82
G16827	3	0.82
G17124	3	0.82
G1743	3	0.82
G17839	3	0.82
G18601	3	0.82
G18674	3	0.82
G19415	3	0.82
G1984	3	0.82
G19851	3	0.82
G19887	3	0.82
G20612	3	0.82
G20738	3	0.82
G20763	3	0.82
G2081	3	0.82
G20857	3	0.82
G21065	3	0.82
G21670	3	0.82
G21773	3	0.82
G22058	3	0.82
G22223	3	0.82
G22292	3	0.82
G22342	3	0.82
G22935	3	0.82
G23342	3	0.82
G2372	3	0.82
G23757	3	0.82
G23837	3	0.82
G24039	3	0.82
G2536	3	0.82
G25463	3	0.82
G2590	3	0.82
G26255	3	0.82
G26298	3	0.82
G26472	3	0.82
G26750	3	0.82
G26859	3	0.82
G27161	3	0.82
G27229	3	0.82
G27619	3	0.82
G28069	3	0.82
G284	3	0.82
G28439	3	0.82
G28601	3	0.82
G28614	3	0.82
G28690	3	0.82
G28812	3	0.82
G2886	3	0.82
G29164	3	0.82
G29742	3	0.82
G29788	3	0.82
G30088	3	0.82
G30089	3	0.82
G30098	3	0.82
G30219	3	0.82
G30334	3	0.82
G30871	3	0.82
G30887	3	0.82
G31180	3	0.82
G31195	3	0.82
G31224	3	0.82
G3145	3	0.82
G31680	3	0.82
G31792	3	0.82
G31982	3	0.82
G32267	3	0.82
G32370	3	0.82
G32480	3	0.82
G32621	3	0.82
G33553	3	0.82
G34076	3	0.82
G34571	3	0.82
G34616	3	0.82
G34627	3	0.82
G3514	3	0.82
G35150	3	0.82
G35267	3	0.82
G35279	3	0.82
G35280	3	0.82
G35354	3	0.82
G35400	3	0.82
G3796	3	0.82
G4004	3	0.82
G4561	3	0.82
G4703	3	0.82
G5403	3	0.82
G5452	3	0.82
G5721	3	0.82
G583	3	0.82
G6494	3	0.82
G653	3	0.82
G6993	3	0.82
G7171	3	0.82
G7216	3	0.82
G7278	3	0.82
G775	3	0.82
G7774	3	0.82
G801	3	0.82
G833	3	0.82
G837	3	0.82
G9040	3	0.82
G9097	3	0.82
G9201	3	0.82
G9354	3	0.82
G969	3	0.82
G9809	3	0.82
G9923	3	0.82
G9960	3	0.82
G10014	3	0.81
G1028	3	0.81
G10738	3	0.81
G10774	3	0.81
G10817	3	0.81
G10927	3	0.81
G11036	3	0.81
G11058	3	0.81
G11915	3	0.81
G11940	3	0.81
G12278	3	0.81
G12350	3	0.81
G13988	3	0.81
G14268	3	0.81
G14289	3	0.81
G14556	3	0.81
G14649	3	0.81
G1469	3	0.81
G15582	3	0.81
G15598	3	0.81
G15700	3	0.81
G15770	3	0.81
G15818	3	0.81
G15905	3	0.81
G16496	3	0.81
G16747	3	0.81
G17524	3	0.81
G17725	3	0.81
G17777	3	0.81
G18371	3	0.81
G18478	3	0.81
G18685	3	0.81
G18721	3	0.81
G18738	3	0.81
G18857	3	0.81
G19	3	0.81
G19042	3	0.81
G19637	3	0.81
G19739	3	0.81
G19807	3	0.81
G19818	3	0.81
G20294	3	0.81
G20472	3	0.81
G20643	3	0.81
G20873	3	0.81
G21043	3	0.81
G21091	3	0.81
G21094	3	0.81
G21108	3	0.81
G2159	3	0.81
G21703	3	0.81
G21830	3	0.81
G22337	3	0.81
G22490	3	0.81
G22526	3	0.81
G22657	3	0.81
G23171	3	0.81
G23303	3	0.81
G23356	3	0.81
G23362	3	0.81
G23530	3	0.81
G23647	3	0.81
G2369	3	0.81
G24070	3	0.81
G24119	3	0.81
G24173	3	0.81
G24369	3	0.81
G2437	3	0.81
G2452	3	0.81
G24841	3	0.81
G24859	3	0.81
G24946	3	0.81
G25044	3	0.81
G25370	3	0.81
G25660	3	0.81
G25757	3	0.81
G26163	3	0.81
G26585	3	0.81
G26778	3	0.81
G27044	3	0.81
G27061	3	0.81
G27062	3	0.81
G27507	3	0.81
G2762	3	0.81
G27719	3	0.81
G28325	3	0.81
G2846	3	0.81
G28586	3	0.81
G2871	3	0.81
G28794	3	0.81
G29018	3	0.81
G29032	3	0.81
G29038	3	0.81
G29303	3	0.81
G29932	3	0.81
G29946	3	0.81
G29991	3	0.81
G3011	3	0.81
G30249	3	0.81
G30304	3	0.81
G31129	3	0.81
G31267	3	0.81
G31268	3	0.81
G31445	3	0.81
G31628	3	0.81
G31666	3	0.81
G31821	3	0.81
G31932	3	0.81
G31981	3	0.81
G3228	3	0.81
G32384	3	0.81
G32385	3	0.81
G32403	3	0.81
G32460	3	0.81
G325	3	0.81
G3256	3	0.81
G3295	3	0.81
G32963	3	0.81
G32966	3	0.81
G33276	3	0.81
G34524	3	0.81
G34721	3	0.81
G34961	3	0.81
G34962	3	0.81
G35000	3	0.81
G35175	3	0.81
G3872	3	0.81
G4335	3	0.81
G456	3	0.81
G5163	3	0.81
G5184	3	0.81
G5399	3	0.81
G546	3	0.81
G6675	3	0.81
G6759	3	0.81
G6905	3	0.81
G7150	3	0.81
G7631	3	0.81
G7863	3	0.81
G8164	3	0.81
G9378	3	0.81
G9657	3	0.81
G967	3	0.81
G977	3	0.81
G9825	3	0.81
G9888	3	0.81
G10079	3	0.8
G10242	3	0.8
G10423	3	0.8
G10902	3	0.8
G11132	3	0.8
G1128	3	0.8
G11492	3	0.8
G11606	3	0.8
G11610	3	0.8
G11644	3	0.8
G1192	3	0.8
G12041	3	0.8
G12101	3	0.8
G12289	3	0.8
G14049	3	0.8
G14659	3	0.8
G14744	3	0.8
G14830	3	0.8
G14940	3	0.8
G14974	3	0.8
G15017	3	0.8
G15054	3	0.8
G15570	3	0.8
G15575	3	0.8
G15740	3	0.8
G15914	3	0.8
G160	3	0.8
G16069	3	0.8
G16599	3	0.8
G17148	3	0.8
G17465	3	0.8
G18001	3	0.8
G18675	3	0.8
G18790	3	0.8
G18795	3	0.8
G18865	3	0.8
G18935	3	0.8
G19600	3	0.8
G19797	3	0.8
G19890	3	0.8
G20164	3	0.8
G20500	3	0.8
G20650	3	0.8
G21149	3	0.8
G21275	3	0.8
G21487	3	0.8
G21963	3	0.8
G22031	3	0.8
G22432	3	0.8
G22493	3	0.8
G22700	3	0.8
G22770	3	0.8
G23268	3	0.8
G23348	3	0.8
G23414	3	0.8
G24244	3	0.8
G24500	3	0.8
G24661	3	0.8
G24802	3	0.8
G24838	3	0.8
G25017	3	0.8
G25529	3	0.8
G25693	3	0.8
G25777	3	0.8
G25895	3	0.8
G26165	3	0.8
G26175	3	0.8
G26211	3	0.8
G26955	3	0.8
G27067	3	0.8
G27221	3	0.8
G27259	3	0.8
G2761	3	0.8
G27786	3	0.8
G27804	3	0.8
G28185	3	0.8
G28215	3	0.8
G28669	3	0.8
G28728	3	0.8
G28786	3	0.8
G2913	3	0.8
G29252	3	0.8
G29428	3	0.8
G29479	3	0.8
G296	3	0.8
G29615	3	0.8
G30045	3	0.8
G30073	3	0.8
G3023	3	0.8
G30318	3	0.8
G3054	3	0.8
G30631	3	0.8
G30799	3	0.8
G30820	3	0.8
G31191	3	0.8
G31307	3	0.8
G31556	3	0.8
G31794	3	0.8
G32107	3	0.8
G32145	3	0.8
G32350	3	0.8
G32416	3	0.8
G32498	3	0.8
G32546	3	0.8
G3393	3	0.8
G34548	3	0.8
G34672	3	0.8
G34719	3	0.8
G34769	3	0.8
G3500	3	0.8
G35074	3	0.8
G3529	3	0.8
G35379	3	0.8
G3600	3	0.8
G3818	3	0.8
G3820	3	0.8
G3835	3	0.8
G394	3	0.8
G4332	3	0.8
G4560	3	0.8
G5626	3	0.8
G5698	3	0.8
G5774	3	0.8
G5934	3	0.8
G6084	3	0.8
G641	3	0.8
G6454	3	0.8
G6498	3	0.8
G7281	3	0.8
G7338	3	0.8
G7535	3	0.8
G7693	3	0.8
G7978	3	0.8
G8176	3	0.8
G820	3	0.8
G9305	3	0.8
G9325	3	0.8
G9441	3	0.8
G9520	3	0.8
G9620	3	0.8
G9661	3	0.8
G10217	3	0.79
G10840	3	0.79
G10973	3	0.79
G11033	3	0.79
G11107	3	0.79
G11460	3	0.79
G11958	3	0.79
G11964	3	0.79
G12017	3	0.79
G12354	3	0.79
G12444	3	0.79
G12571	3	0.79
G12639	3	0.79
G12721	3	0.79
G12817	3	0.79
G13224	3	0.79
G13227	3	0.79
G13370	3	0.79
G13441	3	0.79
G13718	3	0.79
G13800	3	0.79
G14153	3	0.79
G14162	3	0.79
G14408	3	0.79
G14437	3	0.79
G14549	3	0.79
G14576	3	0.79
G15013	3	0.79
G15346	3	0.79
G15919	3	0.79
G16332	3	0.79
G16473	3	0.79
G16550	3	0.79
G16659	3	0.79
G16704	3	0.79
G16944	3	0.79
G17114	3	0.79
G17271	3	0.79
G17853	3	0.79
G17973	3	0.79
G1835	3	0.79
G18434	3	0.79
G18458	3	0.79
G18665	3	0.79
G19380	3	0.79
G1965	3	0.79
G19841	3	0.79
G20767	3	0.79
G20815	3	0.79
G20898	3	0.79
G21009	3	0.79
G21212	3	0.79
G21364	3	0.79
G21627	3	0.79
G2180	3	0.79
G21907	3	0.79
G22303	3	0.79
G22312	3	0.79
G2248	3	0.79
G22520	3	0.79
G22536	3	0.79
G22656	3	0.79
G23184	3	0.79
G23431	3	0.79
G23726	3	0.79
G23734	3	0.79
G23770	3	0.79
G23835	3	0.79
G24840	3	0.79
G25028	3	0.79
G25209	3	0.79
G25627	3	0.79
G25975	3	0.79
G26166	3	0.79
G26465	3	0.79
G26541	3	0.79
G26706	3	0.79
G26742	3	0.79
G2702	3	0.79
G27264	3	0.79
G2741	3	0.79
G27508	3	0.79
G27616	3	0.79
G28046	3	0.79
G28120	3	0.79
G28275	3	0.79
G28469	3	0.79
G29139	3	0.79
G29293	3	0.79
G29307	3	0.79
G295	3	0.79
G30278	3	0.79
G3029	3	0.79
G30387	3	0.79
G30395	3	0.79
G30920	3	0.79
G31185	3	0.79
G31218	3	0.79
G31298	3	0.79
G31400	3	0.79
G31596	3	0.79
G32146	3	0.79
G32161	3	0.79
G32439	3	0.79
G32581	3	0.79
G33223	3	0.79
G33654	3	0.79
G34139	3	0.79
G34908	3	0.79
G35308	3	0.79
G3647	3	0.79
G4178	3	0.79
G4300	3	0.79
G4679	3	0.79
G4952	3	0.79
G5075	3	0.79
G5312	3	0.79
G5337	3	0.79
G5338	3	0.79
G547	3	0.79
G5532	3	0.79
G6104	3	0.79
G6147	3	0.79
G621	3	0.79
G6376	3	0.79
G6571	3	0.79
G6838	3	0.79
G714	3	0.79
G7246	3	0.79
G7552	3	0.79
G7689	3	0.79
G9203	3	0.79
G9327	3	0.79
G9614	3	0.79
G9650	3	0.79
G9756	3	0.79
G9808	3	0.79
G9955	3	0.79
G10315	3	0.78
G10343	3	0.78
G10444	3	0.78
G10507	3	0.78
G10783	3	0.78
G10825	3	0.78
G10890	3	0.78
G1098	3	0.78
G110	3	0.78
G11422	3	0.78
G11577	3	0.78
G1167	3	0.78
G12013	3	0.78
G12099	3	0.78
G1223	3	0.78
G12312	3	0.78
G12313	3	0.78
G12409	3	0.78
G12472	3	0.78
G12585	3	0.78
G1293	3	0.78
G13034	3	0.78
G13072	3	0.78
G13109	3	0.78
G13198	3	0.78
G13202	3	0.78
G13216	3	0.78
G13288	3	0.78
G1336	3	0.78
G1346	3	0.78
G13515	3	0.78
G13711	3	0.78
G1372	3	0.78
G13809	3	0.78
G14594	3	0.78
G14725	3	0.78
G14762	3	0.78
G14836	3	0.78
G14872	3	0.78
G15012	3	0.78
G153	3	0.78
G15672	3	0.78
G16225	3	0.78
G16690	3	0.78
G16736	3	0.78
G1708	3	0.78
G17150	3	0.78
G17439	3	0.78
G17716	3	0.78
G18058	3	0.78
G18284	3	0.78
G18374	3	0.78
G18408	3	0.78
G18646	3	0.78
G18777	3	0.78
G19680	3	0.78
G20715	3	0.78
G21193	3	0.78
G21476	3	0.78
G21706	3	0.78
G21813	3	0.78
G21976	3	0.78
G21999	3	0.78
G22205	3	0.78
G23093	3	0.78
G23299	3	0.78
G23618	3	0.78
G23858	3	0.78
G24411	3	0.78
G24607	3	0.78
G25396	3	0.78
G2628	3	0.78
G26549	3	0.78
G26921	3	0.78
G27103	3	0.78
G27299	3	0.78
G27444	3	0.78
G27568	3	0.78
G27692	3	0.78
G27788	3	0.78
G27815	3	0.78
G28256	3	0.78
G28322	3	0.78
G2852	3	0.78
G29163	3	0.78
G29863	3	0.78
G2993	3	0.78
G30011	3	0.78
G30041	3	0.78
G30100	3	0.78
G30845	3	0.78
G311	3	0.78
G31213	3	0.78
G31346	3	0.78
G31850	3	0.78
G31951	3	0.78
G32098	3	0.78
G3212	3	0.78
G32967	3	0.78
G3326	3	0.78
G33439	3	0.78
G33470	3	0.78
G33598	3	0.78
G3376	3	0.78
G33773	3	0.78
G34525	3	0.78
G34607	3	0.78
G3466	3	0.78
G3467	3	0.78
G34770	3	0.78
G3483	3	0.78
G35383	3	0.78
G3540	3	0.78
G3575	3	0.78
G4194	3	0.78
G4195	3	0.78
G4232	3	0.78
G4811	3	0.78
G4857	3	0.78
G5019	3	0.78
G5085	3	0.78
G5101	3	0.78
G5161	3	0.78
G543	3	0.78
G5573	3	0.78
G5748	3	0.78
G5758	3	0.78
G5813	3	0.78
G6416	3	0.78
G6433	3	0.78
G6567	3	0.78
G6906	3	0.78
G699	3	0.78
G70	3	0.78
G7049	3	0.78
G7128	3	0.78
G7400	3	0.78
G8809	3	0.78
G9619	3	0.78
G972	3	0.78
G9821	3	0.78
G9957	3	0.78
G10665	3	0.77
G10746	3	0.77
G11060	3	0.77
G11166	3	0.77
G11275	3	0.77
G11635	3	0.77
G11845	3	0.77
G12108	3	0.77
G12488	3	0.77
G12663	3	0.77
G12665	3	0.77
G12714	3	0.77
G13035	3	0.77
G13449	3	0.77
G1360	3	0.77
G13609	3	0.77
G13709	3	0.77
G13917	3	0.77
G14043	3	0.77
G14348	3	0.77
G14423	3	0.77
G1582	3	0.77
G15883	3	0.77
G15934	3	0.77
G15990	3	0.77
G16346	3	0.77
G16820	3	0.77
G17116	3	0.77
G17236	3	0.77
G17488	3	0.77
G17715	3	0.77
G18301	3	0.77
G18438	3	0.77
G18442	3	0.77
G18559	3	0.77
G18667	3	0.77
G18778	3	0.77
G19170	3	0.77
G1953	3	0.77
G19881	3	0.77
G19980	3	0.77
G20357	3	0.77
G2057	3	0.77
G20711	3	0.77
G20813	3	0.77
G20853	3	0.77
G21014	3	0.77
G21253	3	0.77
G21373	3	0.77
G21391	3	0.77
G21498	3	0.77
G21499	3	0.77
G21502	3	0.77
G21556	3	0.77
G21600	3	0.77
G21614	3	0.77
G21642	3	0.77
G22060	3	0.77
G2212	3	0.77
G22162	3	0.77
G22314	3	0.77
G2257	3	0.77
G22900	3	0.77
G23122	3	0.77
G23330	3	0.77
G23508	3	0.77
G23783	3	0.77
G24104	3	0.77
G24601	3	0.77
G24918	3	0.77
G24959	3	0.77
G25000	3	0.77
G25322	3	0.77
G25739	3	0.77
G25791	3	0.77
G25869	3	0.77
G26154	3	0.77
G26162	3	0.77
G26253	3	0.77
G2630	3	0.77
G27057	3	0.77
G27113	3	0.77
G27363	3	0.77
G27411	3	0.77
G27520	3	0.77
G27894	3	0.77
G28227	3	0.77
G28244	3	0.77
G28626	3	0.77
G28637	3	0.77
G28726	3	0.77
G29219	3	0.77
G29419	3	0.77
G29540	3	0.77
G29642	3	0.77
G29714	3	0.77
G29868	3	0.77
G2996	3	0.77
G30007	3	0.77
G30119	3	0.77
G30192	3	0.77
G30200	3	0.77
G30434	3	0.77
G30705	3	0.77
G30789	3	0.77
G31190	3	0.77
G31220	3	0.77
G3123	3	0.77
G31261	3	0.77
G31689	3	0.77
G31842	3	0.77
G31854	3	0.77
G31931	3	0.77
G32294	3	0.77
G32650	3	0.77
G33355	3	0.77
G33588	3	0.77
G3403	3	0.77
G34144	3	0.77
G34833	3	0.77
G34874	3	0.77
G34947	3	0.77
G3511	3	0.77
G35266	3	0.77
G3680	3	0.77
G3987	3	0.77
G4101	3	0.77
G4151	3	0.77
G4364	3	0.77
G4369	3	0.77
G442	3	0.77
G4749	3	0.77
G4911	3	0.77
G5087	3	0.77
G5133	3	0.77
G5183	3	0.77
G5558	3	0.77
G5769	3	0.77
G5803	3	0.77
G5901	3	0.77
G5902	3	0.77
G5986	3	0.77
G6077	3	0.77
G6666	3	0.77
G6702	3	0.77
G7550	3	0.77
G7746	3	0.77
G8343	3	0.77
G8505	3	0.77
G9013	3	0.77
G9315	3	0.77
G9654	3	0.77
G9676	3	0.77
G9758	3	0.77
G10372	3	0.76
G1102	3	0.76
G11240	3	0.76
G12121	3	0.76
G12163	3	0.76
G12407	3	0.76
G12439	3	0.76
G12584	3	0.76
G1268	3	0.76
G12775	3	0.76
G1286	3	0.76
G1301	3	0.76
G13116	3	0.76
G13631	3	0.76
G13779	3	0.76
G13900	3	0.76
G14377	3	0.76
G14578	3	0.76
G14745	3	0.76
G14840	3	0.76
G15199	3	0.76
G15243	3	0.76
G15303	3	0.76
G16414	3	0.76
G16680	3	0.76
G16725	3	0.76
G16861	3	0.76
G17252	3	0.76
G17333	3	0.76
G17784	3	0.76
G18302	3	0.76
G18843	3	0.76
G19147	3	0.76
G20546	3	0.76
G20916	3	0.76
G21281	3	0.76
G21456	3	0.76
G21462	3	0.76
G21772	3	0.76
G21937	3	0.76
G22034	3	0.76
G22489	3	0.76
G22979	3	0.76
G23833	3	0.76
G24118	3	0.76
G24577	3	0.76
G24745	3	0.76
G24881	3	0.76
G25379	3	0.76
G25456	3	0.76
G2577	3	0.76
G26202	3	0.76
G26429	3	0.76
G26692	3	0.76
G26755	3	0.76
G26763	3	0.76
G27053	3	0.76
G27233	3	0.76
G27428	3	0.76
G27537	3	0.76
G27617	3	0.76
G27658	3	0.76
G28152	3	0.76
G28164	3	0.76
G28351	3	0.76
G28352	3	0.76
G28472	3	0.76
G28571	3	0.76
G28687	3	0.76
G28751	3	0.76
G28873	3	0.76
G28996	3	0.76
G29553	3	0.76
G29865	3	0.76
G30044	3	0.76
G30256	3	0.76
G30305	3	0.76
G30423	3	0.76
G30756	3	0.76
G31266	3	0.76
G31359	3	0.76
G31364	3	0.76
G31561	3	0.76
G31877	3	0.76
G32019	3	0.76
G32293	3	0.76
G32345	3	0.76
G32470	3	0.76
G32870	3	0.76
G33645	3	0.76
G33854	3	0.76
G34119	3	0.76
G34681	3	0.76
G35090	3	0.76
G3821	3	0.76
G406	3	0.76
G5266	3	0.76
G5272	3	0.76
G5536	3	0.76
G6000	3	0.76
G6430	3	0.76
G6506	3	0.76
G6580	3	0.76
G6733	3	0.76
G6799	3	0.76
G710	3	0.76
G711	3	0.76
G7243	3	0.76
G7267	3	0.76
G7732	3	0.76
G792	3	0.76
G8096	3	0.76
G8135	3	0.76
G8341	3	0.76
G8434	3	0.76
G8994	3	0.76
G9398	3	0.76
G940	3	0.76
G9616	3	0.76
G9792	3	0.76
G10730	3	0.75
G10733	3	0.75
G10863	3	0.75
G11061	3	0.75
G11175	3	0.75
G11232	3	0.75
G11250	3	0.75
G11362	3	0.75
G11499	3	0.75
G11585	3	0.75
G11607	3	0.75
G11657	3	0.75
G11824	3	0.75
G11913	3	0.75
G11944	3	0.75
G12091	3	0.75
G12543	3	0.75
G12797	3	0.75
G13329	3	0.75
G13338	3	0.75
G13769	3	0.75
G14821	3	0.75
G14839	3	0.75
G14917	3	0.75
G14995	3	0.75
G15903	3	0.75
G15989	3	0.75
G16042	3	0.75
G16802	3	0.75
G16986	3	0.75
G17369	3	0.75
G1780	3	0.75
G17825	3	0.75
G18281	3	0.75
G18292	3	0.75
G18669	3	0.75
G18737	3	0.75
G18747	3	0.75
G19617	3	0.75
G1964	3	0.75
G19656	3	0.75
G19663	3	0.75
G19744	3	0.75
G20248	3	0.75
G20450	3	0.75
G20647	3	0.75
G2077	3	0.75
G21104	3	0.75
G2202	3	0.75
G22336	3	0.75
[truncated: 4,120 more rows]
