# Supplementary material for: Sex-Specific Transcriptome Signatures in Pacific Oyster Hemolymph
Source: Genes (Basel). 2025 Aug 30;16(9):1033. doi: 10.3390/genes16091033 (PMC12469842; doi:10.3390/genes16091033)
Supplement: Supplementary file 1 [file genes-16-01033-s001.zip › TableS4.xlsx]

## Sheet: Sheet1
Supp Table S4. Differentially expressed genes (DEG's) between sexes that were shared among T1, T2 and T3.
ensembl gene ID	gene annotations
G12066	Tripartite_motif-containing_protein_2/B_box-type_domain-containing_protein/E3_ubiquitin-protein_ligase_TRIM71-like/T-complex_protein_1_subunit_delta
G12195	Flavin-containing_monooxygenase
G17846	Insulin-like_domain-containing_protein
G19680	Exonuclease_domain-containing_protein
G25417	RING-type_domain-containing_protein
G26861	MAM_and_LDL-receptor_class_A_domain-containing_protein_2-like/Aggrecan_core_protein/C-type_lectin_domain-containing_protein
G28526	Tripartite_motif-containing_protein_2/B_box-type_domain-containing_protein/E3_ubiquitin-protein_ligase_TRIM71/Dynein_heavy_chain_2,_axonemal
G28529	Mon2_C-terminal_domain-containing_protein
G30219	Prestin/STAS_domain-containing_protein
G30232	Peroxisomal_leader_peptide-processing_protease
G30723	EB_domain-containing_protein
G30751	Toll-like_receptor_2_type-2/TIR_domain-containing_protein/Leucine-rich_repeat-containing_protein_15-like/Toll-like_receptor_6
G30838	OTU_domain-containing_protein
G3104	Chitinase/Chitin-binding_type-2_domain-containing_protein/chitinase/Acidic_mammalian_chitinase-like/GH18_domain-containing_protein
G31107	Receptor-type_tyrosine-protein_phosphatase_T
G31179	TLDc_domain-containing_protein/Interferon-induced_protein_44-like_protein/Interferon-induced_protein_44
G31907	Methyltransferase_domain-containing_protein
G34842	Low-density_lipoprotein_receptor-related_protein_4-like/Sushi_domain-containing_protein/EGF-like_domain-containing_protein
G6385	Transporter/Sodium-_and_chloride-dependent_GABA_transporter_2-like/Sodium-dependent_nutrient_amino_acid_transporter_1
G9591	Scavenger_receptor_class_F_member_2/Multiple_epidermal_growth_factor-like_domains_10/Tyrosine-protein_kinase_receptor_Tie-1/Fucolectin_tachylectin-4_pentraxin-1_domain-containing_protein/EGF-like_domain-containing_protein
