# Supplementary material for: Sex-Specific Transcriptome Signatures in Pacific Oyster Hemolymph
Source: Genes (Basel). 2025 Aug 30;16(9):1033. doi: 10.3390/genes16091033 (PMC12469842; doi:10.3390/genes16091033)
Supplement: Supplementary file 1 [file genes-16-01033-s001.zip › TableS5.xlsx]

## Sheet: READ ME
Each sheet is the output from Gene Ontology enrichment analysis by topGO (see "Materials and Methods"), using significant differentially expressed genes between sexes, within a single time point. For example, "T1_F_Up", has the significant Gene Ontology discovered using genes that were upregulated in female samples at T1.

## Sheet: T1_F_Up
GO.ID	Term	Annotated	Significant	Expected	classicFisher
GO:0015711	organic anion transport	207	5	0.52	0.00019
GO:0055085	transmembrane transport	669	8	1.69	0.00031
GO:0015849	organic acid transport	176	4	0.45	0.00107
GO:0046942	carboxylic acid transport	176	4	0.45	0.00107
GO:0006810	transport	2071	13	5.24	0.00219
GO:0015718	monocarboxylic acid transport	106	3	0.27	0.00251
GO:0051234	establishment of localization	2104	13	5.33	0.00252
GO:0035725	sodium ion transmembrane transport	37	2	0.09	0.00399
GO:0051179	localization	2282	13	5.78	0.005
GO:0035588	G protein-coupled purinergic receptor si...	2	1	0.01	0.00506
GO:0009450	gamma-aminobutyric acid catabolic proces...	3	1	0.01	0.00757
GO:0009448	gamma-aminobutyric acid metabolic proces...	4	1	0.01	0.01009
GO:0015701	bicarbonate transport	4	1	0.01	0.01009
GO:0006814	sodium ion transport	71	2	0.18	0.01407
GO:0019755	one-carbon compound transport	9	1	0.02	0.02255
GO:0035590	purinergic nucleotide receptor signaling...	10	1	0.03	0.02503
GO:0001708	cell fate specification	11	1	0.03	0.0275
GO:0043171	peptide catabolic process	12	1	0.03	0.02996
GO:0006030	chitin metabolic process	13	1	0.03	0.03242
GO:0006032	chitin catabolic process	13	1	0.03	0.03242
GO:0045165	cell fate commitment	13	1	0.03	0.03242
GO:1901072	glucosamine-containing compound cataboli...	15	1	0.04	0.03731
GO:0071702	organic substance transport	743	5	1.88	0.04074
GO:0006308	DNA catabolic process	18	1	0.05	0.0446
GO:0060078	regulation of postsynaptic membrane pote...	136	2	0.34	0.04678
GO:0060079	excitatory postsynaptic potential	136	2	0.34	0.04678
GO:0099565	chemical synaptic transmission, postsyna...	136	2	0.34	0.04678
GO:0009952	anterior/posterior pattern specification	19	1	0.05	0.04702

## Sheet: T1_M_Up
GO.ID	Term	Annotated	Significant	Expected	classicFisher
GO:0045087	innate immune response	104	2	0.1	0.0049
GO:0098542	defense response to other organism	113	2	0.11	0.0058
GO:0007259	receptor signaling pathway via JAK-STAT	7	1	0.01	0.007
GO:0097696	receptor signaling pathway via STAT	7	1	0.01	0.007
GO:0009607	response to biotic stimulus	125	2	0.13	0.007
GO:0043207	response to external biotic stimulus	125	2	0.13	0.007
GO:0051707	response to other organism	125	2	0.13	0.007
GO:0044419	biological process involved in interaction with an organism of a different species.	131	2	0.13	0.0077
GO:0006955	immune response	166	2	0.17	0.0121
GO:0002376	immune system process	182	2	0.18	0.0144
GO:0009605	response to external stimulus	185	2	0.19	0.0149
GO:0035695	mitophagy by induced vacuole formation	16	1	0.02	0.0159
GO:0006182	cGMP biosynthetic process	17	1	0.02	0.0169
GO:0006952	defense response	204	2	0.2	0.0179
GO:0046068	cGMP metabolic process	19	1	0.02	0.0189
GO:0000422	autophagy of mitochondrion	22	1	0.02	0.0218
GO:0061726	mitochondrion disassembly	22	1	0.02	0.0218
GO:0052652	cyclic purine nucleotide metabolic proce...	23	1	0.02	0.0228
GO:0009190	cyclic nucleotide biosynthetic process	26	1	0.03	0.0257
GO:0098656	monoatomic anion transmembrane transport	26	1	0.03	0.0257
GO:0006259	DNA metabolic process	658	3	0.66	0.0281
GO:1903008	organelle disassembly	29	1	0.03	0.0287
GO:0009187	cyclic nucleotide metabolic process	30	1	0.03	0.0297
GO:0060070	canonical Wnt signaling pathway	39	1	0.04	0.0384
GO:1901360	organic cyclic compound metabolic proces...	2552	6	2.56	0.0403
GO:0006820	monoatomic anion transport	43	1	0.04	0.0422
GO:0043066	negative regulation of apoptotic process	50	1	0.05	0.0489
GO:0009152	purine ribonucleotide biosynthetic proce...	51	1	0.05	0.0499
GO:0043069	negative regulation of programmed cell d...	51	1	0.05	0.0499

## Sheet: T2_F_Up
GO.ID	Term	Annotated	Significant	Expected	classicFisher
GO:0019369	arachidonic acid metabolic process	3	1	0.01	0.006
GO:0015812	gamma-aminobutyric acid transport	4	1	0.01	0.008
GO:0001676	long-chain fatty acid metabolic process	7	1	0.01	0.014
GO:0019532	oxalate transport	7	1	0.01	0.014
GO:0043687	post-translational protein modification	753	5	1.51	0.018
GO:0070647	protein modification by small protein co...	753	5	1.51	0.018
GO:0006030	chitin metabolic process	13	1	0.03	0.026
GO:0006032	chitin catabolic process	13	1	0.03	0.026
GO:0033559	unsaturated fatty acid metabolic process	13	1	0.03	0.026
GO:0098974	postsynaptic actin cytoskeleton organiza...	14	1	0.03	0.028
GO:0099188	postsynaptic cytoskeleton organization	14	1	0.03	0.028
GO:1901072	glucosamine-containing compound cataboli...	15	1	0.03	0.03
GO:0006690	icosanoid metabolic process	17	1	0.03	0.034
GO:0006629	lipid metabolic process	610	4	1.22	0.034
GO:0099173	postsynapse organization	18	1	0.04	0.035
GO:0016567	protein ubiquitination	618	4	1.24	0.036
GO:0006811	monoatomic ion transport	378	3	0.76	0.041
GO:0032446	protein modification by small protein co...	647	4	1.3	0.041
GO:0046348	amino sugar catabolic process	21	1	0.04	0.041
GO:0006955	immune response	166	2	0.33	0.044
GO:0006835	dicarboxylic acid transport	23	1	0.05	0.045
GO:0055085	transmembrane transport	669	4	1.34	0.046
GO:0015849	organic acid transport	176	2	0.35	0.049
GO:0046942	carboxylic acid transport	176	2	0.35	0.049
GO:0036211	protein modification process	993	5	1.99	0.049

## Sheet: T2_M_Up
GO.ID	Term	Annotated	Significant	Expected	classicFisher
GO:0016485	protein processing	49	2	0.04	0.00063
GO:0051604	protein maturation	278	3	0.21	0.00118
GO:0031638	zymogen activation	6	1	0	0.0045
GO:0006807	nitrogen compound metabolic process	5012	9	3.77	0.0093
GO:0006270	DNA replication initiation	16	1	0.01	0.01196
GO:0006182	cGMP biosynthetic process	17	1	0.01	0.01271
GO:0006259	DNA metabolic process	658	3	0.49	0.01302
GO:0046068	cGMP metabolic process	19	1	0.01	0.01419
GO:0044238	primary metabolic process	5501	9	4.14	0.01669
GO:0043170	macromolecule metabolic process	4567	8	3.43	0.01692
GO:0052652	cyclic purine nucleotide metabolic proce...	23	1	0.02	0.01715
GO:0006508	proteolysis	754	3	0.57	0.01868
GO:1901564	organonitrogen compound metabolic proces...	2891	6	2.17	0.01891
GO:0009190	cyclic nucleotide biosynthetic process	26	1	0.02	0.01937
GO:0098656	monoatomic anion transmembrane transport	26	1	0.02	0.01937
GO:0009187	cyclic nucleotide metabolic process	30	1	0.02	0.02232
GO:0019538	protein metabolic process	2269	5	1.71	0.0257
GO:0060070	canonical Wnt signaling pathway	39	1	0.03	0.02892
GO:0071704	organic substance metabolic process	6047	9	4.55	0.02945
GO:0006820	monoatomic anion transport	43	1	0.03	0.03184
GO:0043066	negative regulation of apoptotic process	50	1	0.04	0.03693
GO:0009152	purine ribonucleotide biosynthetic proce...	51	1	0.04	0.03766
GO:0043069	negative regulation of programmed cell d...	51	1	0.04	0.03766
GO:0009987	cellular process	10771	13	8.1	0.03934
GO:0044237	cellular metabolic process	4455	7	3.35	0.0436
GO:0008152	metabolic process	6489	9	4.88	0.04407
GO:0006164	purine nucleotide biosynthetic process	61	1	0.05	0.04488
GO:0009260	ribonucleotide biosynthetic process	63	1	0.05	0.04631
GO:0002224	toll-like receptor signaling pathway	65	1	0.05	0.04775
GO:0046390	ribose phosphate biosynthetic process	66	1	0.05	0.04847

## Sheet: T3_F_Up
GO.ID	Term	Annotated	Significant	Expected	classicFisher
GO:0055085	transmembrane transport	669	21	3.54	8.8e-11
GO:0006810	transport	2071	35	10.95	1.2e-09
GO:0051234	establishment of localization	2104	35	11.13	1.8e-09
GO:0051179	localization	2282	35	12.07	1.4e-08
GO:0006814	sodium ion transport	71	5	0.38	3.9e-05
GO:0015849	organic acid transport	176	7	0.93	4.5e-05
GO:0046942	carboxylic acid transport	176	7	0.93	4.5e-05
GO:0015711	organic anion transport	207	7	1.09	0.00013
GO:0097052	L-kynurenine metabolic process	4	2	0.02	0.00017
GO:0006811	monoatomic ion transport	378	9	2	0.0002
GO:0015718	monocarboxylic acid transport	106	5	0.56	0.00026
GO:0006820	monoatomic anion transport	43	3	0.23	0.00154
GO:0070189	kynurenine metabolic process	16	2	0.08	0.00318
GO:0042537	benzene-containing compound metabolic pr...	19	2	0.1	0.00449
GO:0070934	CRD-mediated mRNA stabilization	1	1	0.01	0.00529
GO:0046348	amino sugar catabolic process	21	2	0.11	0.00547
GO:0030001	metal ion transport	217	5	1.15	0.00612
GO:0032259	methylation	149	4	0.79	0.00826
GO:0018909	dodecyl sulfate metabolic process	2	1	0.01	0.01055
GO:0009450	gamma-aminobutyric acid catabolic proces...	3	1	0.02	0.01578
GO:0035725	sodium ion transmembrane transport	37	2	0.2	0.01641
GO:0006812	monoatomic cation transport	278	5	1.47	0.01651
GO:0007156	homophilic cell adhesion via plasma memb...	109	3	0.58	0.02031
GO:0006805	xenobiotic metabolic process	42	2	0.22	0.02086
GO:0009448	gamma-aminobutyric acid metabolic proces...	4	1	0.02	0.02099
GO:0015812	gamma-aminobutyric acid transport	4	1	0.02	0.02099
GO:0048255	mRNA stabilization	4	1	0.02	0.02099
GO:1902373	negative regulation of mRNA catabolic pr...	4	1	0.02	0.02099
GO:1903312	negative regulation of mRNA metabolic pr...	4	1	0.02	0.02099
GO:0009410	response to xenobiotic stimulus	44	2	0.23	0.02276
GO:0071466	cellular response to xenobiotic stimulus	44	2	0.23	0.02276
GO:0006040	amino sugar metabolic process	47	2	0.25	0.02574
GO:0006054	N-acetylneuraminate metabolic process	5	1	0.03	0.02616
GO:0019262	N-acetylneuraminate catabolic process	5	1	0.03	0.02616
GO:0043489	RNA stabilization	5	1	0.03	0.02616
GO:1902369	negative regulation of RNA catabolic pro...	5	1	0.03	0.02616
GO:0006094	gluconeogenesis	6	1	0.03	0.03131
GO:0043436	oxoacid metabolic process	445	6	2.35	0.03168
GO:0006082	organic acid metabolic process	448	6	2.37	0.03258
GO:0042180	cellular ketone metabolic process	56	2	0.3	0.03556
GO:0006865	amino acid transport	59	2	0.31	0.0391
GO:0007189	adenylate cyclase-activating G protein-c...	67	2	0.35	0.04917

## Sheet: T3_M_Up
GO.ID	Term	Annotated	Significant	Expected	classicFisher
GO:0034220	monoatomic ion transmembrane transport	288	3	0.37	0.006
GO:0031638	zymogen activation	6	1	0.01	0.0076
GO:0051592	response to calcium ion	7	1	0.01	0.0089
GO:0071277	cellular response to calcium ion	7	1	0.01	0.0089
GO:0071241	cellular response to inorganic substance	8	1	0.01	0.0102
GO:0071248	cellular response to metal ion	8	1	0.01	0.0102
GO:0071578	zinc ion import across plasma membrane	8	1	0.01	0.0102
GO:1902075	cellular response to salt	9	1	0.01	0.0114
GO:0006811	monoatomic ion transport	378	3	0.48	0.0126
GO:1902074	response to salt	10	1	0.01	0.0127
GO:0031347	regulation of defense response	152	2	0.19	0.0163
GO:0010038	response to metal ion	13	1	0.02	0.0165
GO:0071577	zinc ion transmembrane transport	15	1	0.02	0.019
GO:0010035	response to inorganic substance	18	1	0.02	0.0228
GO:0006829	zinc ion transport	20	1	0.03	0.0253	G5048
GO:0006952	defense response	204	2	0.26	0.0281
GO:0080134	regulation of response to stress	210	2	0.27	0.0297
GO:0098656	monoatomic anion transmembrane transport	26	1	0.03	0.0327
GO:0098659	inorganic cation import across plasma me...	30	1	0.04	0.0377
GO:0099587	inorganic ion import across plasma membr...	30	1	0.04	0.0377
GO:0098739	import across plasma membrane	35	1	0.04	0.0438
GO:1901701	cellular response to oxygen-containing c...	36	1	0.05	0.045
GO:0000041	transition metal ion transport	39	1	0.05	0.0487
GO:0060070	canonical Wnt signaling pathway	39	1	0.05	0.0487
GO:0007267	cell-cell signaling	279	2	0.36	0.0496
